# Supplementary material for: Distinct repair outcomes from single and convergent replication fork collapse
Source: Nat Struct Mol Biol. 2026 May 27;33(6):939–52. doi: 10.1038/s41594-026-01812-9 (PMC13275508; doi:10.1038/s41594-026-01812-9)
Supplement: Supplementary file 4 — Statistical source data. [file 41594_2026_1812_MOESM4_ESM.xlsx]

## Sheet: Fig 1C
		Sigmas (% Whole Lane) - If AU values were negative, a 0 was input
		No TetR									TetR
		Repeat 1	Repeat 2	Repeat 3	Repeat 4	Repeat 5	Repeat 6	Repeat 7	Repeat 8	Repeat 9	Repeat 1	Repeat 2	Repeat 3	Repeat 4	Repeat 5	Repeat 6	Repeat 7	Repeat 8	Repeat 9
	0	0	0	0	0	0	0	0	0	0	0	0	0	0	0	0	0	0	0
	10	0	0	0	0	0	0	0	0.0794017	0.297667	25.0837	25.9673	23.1411	23.1547	27.5185	23.3214	29.8379	20.9886	20.3887
	20	0	0	0	0	0	0	0	0	0.00417076	48.4656	48.0711	39.8256	40.3168	44.6123	49.2845	49.8424	39.8772	44.2875
	30	0	0	0	0	0	0	0	0	0	35.4025	38.1765	36.9633	34.9415	40.9975	37.5853	41.3016	29.0769	39.4405
	60	0	0	0	0	0	0	0	0	0.0642801	9.56559	11.0035	16.3957	15.1301	16.9626	6.49998	12.6253	8.05349	14.5351
	120	0	0	0	0	0	0	0	0.0619683	0.171349	1.30678	1.683	4.68806	4.69514	2.43649	0.364456	2.97391	1.56533	5.37396

## Sheet: Fig 1D
	HMw (% Whole Lane)
		No TetR									TetR
		Repeat 1	Repeat 2	Repeat 3	Repeat 4	Repeat 5	Repeat 6	Repeat 7	Repeat 8	Repeat 9	Repeat 1	Repeat 2	Repeat 3	Repeat 4	Repeat 5	Repeat 6	Repeat 7	Repeat 8	Repeat 9
	0	0	0	0	0	0	0	0	0	0	0	0	0	0	0	0	0	0	0
	10	2.08294	4.27539	5.53655	8.77385	3.25764	10.8517	6.45676	15.2672	9.5327	3.91885	2.92138	4.99337	4.29027	3.82029	12.0815	7.34024	10.6221	4.96483
	20	4.00602	4.38839	12.2806	7.05354	3.15849	11.2549	10.6006	11.2547	13.4274	4.5062	4.51045	8.21491	4.53653	3.68405	8.83117	11.6391	12.1072	7.85932
	30	4.23259	5.37831	6.69122	6.94912	3.80518	10.6029	12.922	10.192	17.2678	8.40251	7.63349	7.10941	7.50399	5.13756	17.1859	14.5022	21.5272	10.408
	60	4.62828	4.70065	6.84196	7.0301	4.89301	9.85161	14.2794	15.6415	17.1193	32.2656	29.401	20.172	19.6316	18.1807	47.7405	37.9367	44.174	29.2342
	120	5.02711	5.54505	7.53781	7.52516	5.17752	12.2702	11.8972	13.7009	15.4585	44.9634	43.6353	35.8053	35.0838	34.9957	56.125	50.8844	49.5023	37.3297

## Sheet: Fig 1G
	Repeat #	No TetR	TetR	Expected No Repair (Adjusts for Collapse & Rep Eff.)
	Repeat 1	99.7375	31.4402	28.9922
	Repeat 2	100.262	30.7748	22.6836
	Repeat 3	106.091	43.3836	31.3426
	Repeat 4	97.6648	28.3955	29.1843
	Repeat 5	96.2442	25.5731	26.5378
	Repeat 6	115.018	27.1722	23.8153
	Repeat 7	108.092	28.129	18.4488
	Repeat 8	75.7736	29.6547	17.0672
	Repeat 9	101.116	22.9502	15.5294

## Sheet: Fig 1J
		Sigmas (% Whole Lane)
		No TetR			TetR
		Repeat 1	Repeat 2	Repeat 3	Repeat 1	Repeat 2	Repeat 3
	0	0	0	0	0	0	0
	10	0	0	0	42.9325	35.9378	30.3351
	20	0	0	0	57.4831	47.2846	46.3769
	30	0	0	0	40.7613	32.1485	36.2066
	60	0	0	0	7.09086	6.64101	10.0059
	120	0	0	0	0	0	2.57523

## Sheet: Fig 1K
		Well Products (% Whole Lane)
		No TetR			TetR
		Repeat 1	Repeat 2	Repeat 3	Repeat 1	Repeat 2	Repeat 3
	0	0	0	0	0	0	0
	10	2.70663	6.42232	7.11198	4.10258	4.19027	4.63768
	20	3.50902	6.688	7.68653	4.60688	4.85367	5.33793
	30	4.71093	8.66969	7.96113	8.07824	7.86225	9.20991
	60	6.35077	8.45291	9.41449	27.1969	28.2891	33.5498
	120	6.44261	8.26958	8.36454	40.6792	37.2839	44.5037

## Sheet: Fig 1N
	Repeat #	No TetR	TetR	Expected No Repair (Adjusts for Collapse & Rep Eff.)
	Repeat 1	97.2154	28.5226	23.4095
	Repeat 2	106.098	24.9927	23.1893
	Repeat 3	96.6865	24.8714	20.6396
	Repeat 4	90.7473	39.033	27.8759
	Repeat 5	108.706	38.2146	33.6022
	Repeat 6	100.547	39.2063	33.9083
