# Supplementary material for: Distinct repair outcomes from single and convergent replication fork collapse
Source: Nat Struct Mol Biol. 2026 May 27;33(6):939–52. doi: 10.1038/s41594-026-01812-9 (PMC13275508; doi:10.1038/s41594-026-01812-9)
Supplement: Supplementary file 6 — Statistical source data. [file 41594_2026_1812_MOESM6_ESM.xlsx]

## Sheet: Fig 2C
		HMw (% Whole Lane)
		Vehicle			BRC4 WT			BRC4 Mut
		Repeat 1	Repeat 2	Repeat 3	Repeat 1	Repeat 2	Repeat 3	Repeat 1	Repeat 2	Repeat 3
	0	0	0	0	0	0	0	0	0	0
	10	3.77999	2.92986	6.77966	6.27233	8.07676	6.79738	7.14554	7.02175	5.78586
	20	6.43002	5.51505	8.58731	7.86633	9.12832	7.80759	8.58198	8.9319	8.41364
	30	15.8177	17.0611	17.8493	4.90378	5.3658	8.75656	15.5438	15.8768	18.2498
	60	33.8083	35.7385	36.2357	6.6781	7.49876	10.2785	31.5306	33.8933	36.6485
	120	34.029	36.6771	39.0612	10.6772	11.9899	10.8217	34.9491	38.431	37.6236

## Sheet: Fig 2G
		HMw (% Whole Lane)
		Vehicle			BRC4 WT			BRC4 Mut
		Repeat 1	Repeat 2	Repeat 3	Repeat 1	Repeat 2	Repeat 3	Repeat 1	Repeat 2	Repeat 3
	0	0	0	0	0	0	0	0	0	0
	10	3.68009	3.50569	3.68009	3.31679	3.5465	4.00935	3.31464	3.56511	5.03759
	20	4.74868	3.76698	4.74868	3.72371	5.2673	4.80859	5.39886	4.1152	5.64289
	30	8.87136	8.76057	8.87136	3.86705	4.1448	4.16975	8.93952	7.49902	9.33018
	60	29.9232	29.1926	29.9232	4.832	4.99496	8.32542	30.5627	29.498	25.0324
	120	36.52	33.8342	36.52	6.95864	6.45204	9.27368	36.233	35.2462	30.8215

## Sheet: Fig 2K
read_id	sample	structure	palindrome_class	fwd_ref_start	fwd_ref_end	rc_ref_start_fwd	rc_ref_end_fwd	junction_ref
SH00556:120:GW260116Miseq:1:1304:9315:3545	sing-Ctrl-1	rc-fwd	3_prime	60	98	60	113	60
SH00556:120:GW260116Miseq:1:1110:4615:5145	sing-Ctrl-3	rc-fwd	3_prime	60	96	60	120	60
SH00556:120:GW260116Miseq:1:1503:6075:1785	sing-Ctrl-1	rc-fwd	3_prime	154	205	190	276	154
SH00556:120:GW260116Miseq:1:1107:7045:3785	sing-Ctrl-3	rc-fwd	3_prime	221	236	207	236	207
SH00556:120:GW260116Miseq:1:1108:2015:1225	sing-Ctrl-3	rc-fwd	3_prime	221	236	207	236	207
SH00556:120:GW260116Miseq:1:1206:9015:2185	sing-Ctrl-1	rc-fwd	3_prime	259	276	252	276	252
SH00556:120:GW260116Miseq:1:1307:1295:1995	sing-Ctrl-1	rc-fwd	3_prime	259	276	252	276	252
SH00556:120:GW260116Miseq:1:1406:1155:2925	sing-Ctrl-1	rc-fwd	3_prime	259	276	252	276	252
SH00556:120:GW260116Miseq:1:1404:9105:1165	sing-Ctrl-1	fwd-rc	5_prime	44	69	44	68	69
SH00556:120:GW260116Miseq:1:1210:2005:4665	sing-Ctrl-3	fwd-rc	5_prime	48	69	48	68	69
SH00556:120:GW260116Miseq:1:1807:3465:2105	sing-Ctrl-3	fwd-rc	5_prime	32	69	32	68	69
SH00556:120:GW260116Miseq:1:1110:4315:2335	sing-Ctrl-2	fwd-rc	5_prime	42	76	42	61	76
SH00556:120:GW260116Miseq:1:1306:3425:4875	sing-Ctrl-3	fwd-rc	5_prime	46	76	46	61	76
SH00556:120:GW260116Miseq:1:1901:1175:4325	sing-Ctrl-3	fwd-rc	5_prime	43	76	43	61	76
SH00556:120:GW260116Miseq:1:1308:2505:2385	sing-Ctrl-2	fwd-rc	5_prime	60	85	60	75	85
SH00556:120:GW260116Miseq:1:1404:3375:5195	sing-Ctrl-3	fwd-rc	5_prime	60	85	60	75	85
SH00556:120:GW260116Miseq:1:1110:8075:4425	sing-Ctrl-2	fwd-rc	5_prime	60	87	60	77	87
SH00556:120:GW260116Miseq:1:1507:1485:2145	sing-Ctrl-3	fwd-rc	5_prime	60	75	60	91	91
SH00556:120:GW260116Miseq:1:1507:1475:4135	sing-Ctrl-3	fwd-rc	5_prime	60	75	60	91	91
SH00556:120:GW260116Miseq:1:1109:5275:2935	sing-Ctrl-3	fwd-rc	5_prime	0	92	30	68	92
SH00556:120:GW260116Miseq:1:1507:8505:5265	sing-Ctrl-1	fwd-rc	5_prime	44	99	44	61	99
SH00556:120:GW260116Miseq:1:1608:1495:3365	sing-Ctrl-1	fwd-rc	5_prime	44	99	44	61	99
SH00556:120:GW260116Miseq:1:1307:4195:4045	sing-Ctrl-3	fwd-rc	5_prime	48	108	48	75	108
SH00556:120:GW260116Miseq:1:1306:3025:3025	sing-Ctrl-3	fwd-rc	5_prime	57	131	57	75	131
SH00556:120:GW260116Miseq:1:1610:3045:2455	sing-Ctrl-3	fwd-rc	5_prime	43	131	43	75	131
SH00556:120:GW260116Miseq:1:1704:1375:5165	sing-Ctrl-2	fwd-rc	5_prime	147	177	0	75	177
SH00556:120:GW260116Miseq:1:1709:4535:4705	sing-Ctrl-2	fwd-rc	5_prime	154	177	0	98	177
SH00556:120:GW260116Miseq:1:1305:4365:1655	sing-Ctrl-2	fwd-rc	5_prime	131	205	0	42	205
SH00556:120:GW260116Miseq:1:1408:1075:1775	sing-Ctrl-3	fwd-rc	5_prime	173	211	173	209	211
SH00556:120:GW260116Miseq:1:1210:8805:4495	sing-Ctrl-1	fwd-rc	5_prime	235	259	235	252	259
