# Supplementary material for: Distinct repair outcomes from single and convergent replication fork collapse
Source: Nat Struct Mol Biol. 2026 May 27;33(6):939–52. doi: 10.1038/s41594-026-01812-9 (PMC13275508; doi:10.1038/s41594-026-01812-9)
Supplement: Supplementary file 8 — Statistical source data. [file 41594_2026_1812_MOESM8_ESM.xlsx]

## Sheet: Figure 3C
	Buffer	TetR
	6.46321	27.3493
	10.3998	29.1403
	9.36068	26.4816

## Sheet: Figure 3D
	Buffer	TetR
	2.32269	3.09388
	3.28135	3.09146
	2.87602	2.85937

## Sheet: Figure 3G
		Sigmas (% Whole Lane)
		Mock			MRE11 Dep
		Repeat 1	Repeat 2	Repeat 3	Repeat 1	Repeat 2	Repeat 3
	0	0	0	0	0	0	0
	15	50.1731	46.0764	39.491	36.165	48.4418	50.0271
	30	35.1803	37.9899	42.5314	56.2071	54.6014	55.9907
	60	12.2944	16.9289	19.3649	52.1881	45.4695	43.9241
	120	3.29858	8.25525	10.0038	38.2766	35.973	37.6662
	180	2.13658	5.58166	8.46501	41.8597	34.2386	37.0373

## Sheet: Figure 3H
		Supercoiled CMs+ Nicked CMs(% Whole Lane)
		Mock			MRE11 Dep
		Repeat 1	Repeat 2	Repeat 3	Repeat 1	Repeat 2	Repeat 3
	0	0	0	0	0	0	0
	15	0.191465	0.247333	0.352703	0.330433	0.203768	0.269349
	30	0.512435	0.727263	0.517411	0.252058	0.287295	0.350961
	60	2.57546	3.44486	2.2941	0.316298	0.289914	0.328678
	120	8.01542	9.77739	6.67148	0.28618	0.428141	0.406284
	180	9.92769	11.921	8.52802	0.393258	0.543202	0.505326

## Sheet: Figure 3K
		Nicked CM(% Whole Lane)
		Repeat 1		Repeat 2		Repeat 3
		pSmall	pLarge	pSmall	pLarge	pSmall	pLarge
	0	0	0	0	0	0	0
	30	0.332437	0.40062	0.305263	0.350127	0.341112	0.441543
	45	0.717774	0.330554	0.595899	0.297086	0.712145	0.517891
	60	1.26116	0.481804	1.10616	0.25357	1.49637	0.294649
	75	1.6314	0.409412	1.56727	0.177342	2.01504	0.250218
	90	1.67019	0.567216	1.4116	0.147305	1.96242	0.440818
	120	1.66492	0.626573	1.09331	0.37176	1.51993	0.535336
