# Supplementary material for: Distinct repair outcomes from single and convergent replication fork collapse
Source: Nat Struct Mol Biol. 2026 May 27;33(6):939–52. doi: 10.1038/s41594-026-01812-9 (PMC13275508; doi:10.1038/s41594-026-01812-9)
Supplement: Supplementary file 10 — Statistical source data. [file 41594_2026_1812_MOESM10_ESM.xlsx]

## Sheet: Figure 4C
		HMw (% Whole Lane)
		No TetR				TetR
		Repeat 1	Repeat 2	Repeat 3	Repeat 4	Repeat 1	Repeat 2	Repeat 3	Repeat 4
	0	0	0	0	0	0	0	0	0
	10	8.21223	2.679	4.97089	4.50058	4.42645	2.58692	3.79335	4.08349
	20	4.41251	1.69916	2.54483	2.6039	8.82792	7.3651	8.93613	8.30637
	30	3.58462	1.96398	3.12164	2.70901	24.5765	27.9066	28.4667	32.8328
	60	3.19948	2.48659	3.82367	3.48608	37.373	40.7941	43.0458	44.1434
	120	3.13711	3.51372	3.28904	3.70421	37.8683	41.5308	48.3185	47.8065

## Sheet: Figure 4D
		Sigmas (% Whole Lane)
		No TetR				TetR
		Repeat 1	Repeat 2	Repeat 3	Repeat 4	Repeat 1	Repeat 2	Repeat 3	Repeat 4
	0	0	0	0	0	0	0	0	0
	10	0.0538906	0.460801	0.382133	0.276532	20.3123	19.2862	19.4363	16.746
	20	0.172212	0.0796487	0.136394	0.102686	5.25174	5.35746	3.7649	3.94915
	30	0	0.0705972	0.0897928	0.0860997	1.07284	0.922996	0.544652	0.386282
	60	0.0733997	0.120097	0.0354707	0.0697841	0.0641125	0.0886895	0.0269516	0.203544
	120	0.0693239	0.103189	0.0783155	0.0734445	0.0569658	0.0981314	0	0.0471286

## Sheet: Figure 4E
			Linear (%) - No TetR				Linear (%) - TetR
		Time	Repeat 1	Repeat 2	Repeat 3	Repeat 4	Repeat 1	Repeat 2	Repeat 3	Repeat 4
		0	0	0	0	0	0	0	0	0
		10	1.13163	1.12222	0.718993	0.543463	6.55139	5.89667	6.64864	6.58968
		20	0.631389	0.554509	0.55566	0.500345	5.00426	5.4922	7.03608	7.01906
		30	0.868927	0.671144	0.628892	0.533725	0.996509	1.36715	1.32832	0.938537
		60	0.83992	0.557954	0.592958	0.540169	0.616031	0.657132	0.54674	0.427533
		120	0.658984	0.502492	0	0	0.672913	0.546478	0.63839	0.259699

## Sheet: Figure 4H
		Buffer	TetR	Expected No Repair
	Repeat 1	91.9349	94.339	57.718
	Repeat 2	86.3711	103.222	50.8757
	Repeat 3	103.614	96.4314	65.7039
	Repeat 4	118.08	103.924	70.8047

## Sheet: Figure 4K
		HMw (% Whole Lane)
		Vehicle			BRC4 WT			BRC4 Mut
		Repeat 1	Repeat 2	Repeat 3	Repeat 1	Repeat 2	Repeat 3	Repeat 1	Repeat 2	Repeat 3
	0	0	0	0	0	0	0	0	0	0
	10	6.86954	4.93407	5.69995	6.68529	4.52449	4.34238	6.09457	4.18637	6.48528
	20	8.46513	8.21909	10.7328	7.7191	6.92643	7.37077	8.58896	8.28154	6.49489
	30	21.6	21.7837	29.7601	14.4709	13.7443	16.2922	24.2344	25.7323	21.0471
	60	36.0703	35.2152	45.214	27.9917	25.8864	26.903	39.6034	36.5903	36.1854
	120	38.8691	39.5128	42.4368	34.7069	29.4492	29.7117	42.5713	37.3981	39.53
