# Supplementary material for: Distinct repair outcomes from single and convergent replication fork collapse
Source: Nat Struct Mol Biol. 2026 May 27;33(6):939–52. doi: 10.1038/s41594-026-01812-9 (PMC13275508; doi:10.1038/s41594-026-01812-9)
Supplement: Supplementary file 12 — Statistical source data. [file 41594_2026_1812_MOESM12_ESM.xlsx]

## Sheet: Figure 5C
		Sigmas (% Whole Lane) - If values were negative, a 0 was input
		dCas9 + LacR			Nickase + LacR			dCas9 - LacR			Nickase - LacR
		Repeat 1	Repeat 2	Repeat 3	Repeat 1	Repeat 2	Repeat 3	Repeat 1	Repeat 2	Repeat 3	Repeat 1	Repeat 2	Repeat 3
	0	0	0	0	0	0	0	0	0	0	0	0	0
	10	0	0	0	29.2902	29.7357	33.5275	1.21191	0.15975	0	5.26158	5.87223	9.04155
	20	0	0	0	37.3479	38.739	43.2478	0.251409	0.0987865	0.00901095	1.09764	1.08955	2.13053
	30	0	0	0	20.348	22.0651	25.6349	0.145447	0.0852736	0.0369017	0.277699	0.246579	0.373523
	60	0	0	0	10.294	10.1601	13.1809	0.169931	0.0457974	0.0965209	0.170205	0.190439	0.217006
	120	0	0.164916	0	8.71172	9.29139	12.8146	0.11415	0.0640596	0.0586873	0.271217	0.205085	0.196695

## Sheet: Figure 5D
		HMw (% Whole Lane)
		dCas9 + LacR			Nickase + LacR			dCas9 - LacR			Nickase - LacR
		Repeat 1	Repeat 2	Repeat 3	Repeat 1	Repeat 2	Repeat 3	Repeat 1	Repeat 2	Repeat 3	Repeat 1	Repeat 2	Repeat 3
	0	0	0	0	0	0	0	0	0	0	0	0	0
	10	0.498254	0.686075	0.381622	2.97127	0.77889	0.346012	2.67775	1.55552	0.424663	3.50428	3.22469	0.512378
	20	0.48423	1.09183	0.380799	4.83358	1.57704	0.883299	1.43976	0.831451	0.375471	4.15288	3.87006	1.39156
	30	0.812741	0.850706	0.52267	11.5701	8.88636	6.91243	1.51343	1.22263	0.410846	20.9905	22.9488	18.1356
	60	1.13818	1.30693	0.744838	25.3422	20.9961	17.9049	1.96225	1.14726	0.517944	31.7451	32.4391	27.0899
	120	2.14226	1.63962	1.21645	24.7716	21.4496	15.1804	1.5231	1.13353	0.486382	34.8719	31.8976	25.5375

## Sheet: Figure 5G
	Nuclease-dead Cas9 + LacR	Nickase + LacR	Expected No Repair (+LacR)	Nuclease-dead Cas9 - LacR	Nickase - LacR	Expected No Repair (-LacR)
	104.707	35.1118	31.5951	92.0509	56.2935	46.7012
	104.904	32.3847	21.1694	105.393	67.9479	76.4068
	90.3887	31.8828	34.1832	102.556	63.6287	70.0731

## Sheet: Figure 5I
	Nuclease-dead Cas9 + LacR	Nickase + LacR	Expected No Repair (+LacR)	Nuclease-dead Cas9 - LacR	Nickase - LacR	Expected No Repair (-LacR)
	112.801	67.5555	68.2814	106.145	81.5698	62.3501
	93.7334	64.4081	47.0525	94.3138	80.9965	61.1153
	93.4656	64.2546	46.2427	99.5411	73.7543	55.3652
	92.1078	86.1792	53.9212	105	106.942	91.286
	98.6205	86.719	74.8749	102.719	98.0127	67.0333
	109.272	71.2659	70.9023	92.2809	93.6701	56.9596
