# Supplementary material for: Distinct repair outcomes from single and convergent replication fork collapse
Source: Nat Struct Mol Biol. 2026 May 27;33(6):939–52. doi: 10.1038/s41594-026-01812-9 (PMC13275508; doi:10.1038/s41594-026-01812-9)
Supplement: Supplementary file 14 — Statistical source data. [file 41594_2026_1812_MOESM14_ESM.xlsx]

## Sheet: Figure 6C
		Sigmas (% Whole Lane) - If Values were negative, a 0 was input
		Control				∆MRE11
		Repeat 1	Repeat 2	Repeat 3	Repeat 4	Repeat 1	Repeat 2	Repeat 3	Repeat 4
	0	0	0	0	0	0	0	0	0
	10	9.09674	21.5941	25.8965	23.9323	18.7463	19.9641	24.3509	22.1238
	20	10.246	8.65767	8.31091	6.6797	10.3457	10.9191	7.67308	8.1799
	30	7.21654	2.34078	3.58501	1.73758	4.80759	4.28367	4.65104	3.96353
	60	1.01233	0.269009	0	0	1.20378	0.430816	1.3825	0.668674
	120	0	0.451561	0.294204	0.226197	1.01615	0.00363595	0.687512	0

## Sheet: Figure 6D
		Linear: SC+Nick
		Control				∆MRE11
		Repeat 1	Repeat 2	Repeat 3	Repeat 4	Repeat 1	Repeat 2	Repeat 3	Repeat 4
	0	0	0	0	0	0	0	0	0
	10	0.404173	0.538213	0.684428	0.835835	0.641106	0.527919	0.654996	0.799802
	20	0.454147	0.303906	0.570259	0.358468	0.766632	0.752154	0.784988	0.712561
	30	0.222253	0.108186	0.256505	0.125294	0.715099	0.72159	0.767986	0.684555
	60	0.0379552	0.0458488	0.094332	0.0466539	0.601788	0.636848	0.629661	0.586826
	120	0.0098965	0.0432258	0.0558762	0.0379945	0.510912	0.520873	0.477376	0.471491

## Sheet: Figure 6E
		HMw (% Whole Lane)
		Control				∆MRE11
		Repeat 1	Repeat 2	Repeat 3	Repeat 4	Repeat 1	Repeat 2	Repeat 3	Repeat 4
	0	0	0	0	0	0	0	0	0
	10	2.22866	4.15817	2.73626	1.57925	2.05424	4.81106	0	4.04489
	20	2.28757	3.86417	3.44283	2.69388	1.80761	2.963	0.75072	2.27238
	30	4.4441	8.359	5.04773	10.2988	2.62769	3.33127	1.02877	3.95101
	60	21.6011	25.8367	24.1373	29.2663	5.54574	5.37513	1.37721	4.72743
	120	33.6977	32.6383	26.6348	34.945	6.36335	5.62347	2.43412	4.79545

## Sheet: Figure 6H
	Mock	Δ MRE11	Expected No Repair
	88.1922	51.4947	44.0961
	108.261	67.2151	54.1303
	105.837	62.1757	52.9183
	97.7107	49.0261	48.8554

## Sheet: Figure 6K
		Sigmas (% Whole Lane) - If Values were negative, a 0 was input
		Control				∆CtIP
		Repeat 1	Repeat 2	Repeat 3	Repeat 4	Repeat 1	Repeat 2	Repeat 3	Repeat 4
	0	0	0	0	0	0	0	0	0
	10	17.0072	14.1575	14.5058	19.57	16.359	10.872	11.4062	18.7405
	20	12.587	8.66617	6.73162	4.68101	14.0278	9.6962	11.0771	7.41259
	30	4.25802	3.61174	2.75012	2.57548	5.09419	4.17985	5.23474	3.39827
	60	0	2.38855	0.437513	0.966605	0	1.16031	0.847176	0.567899
	120	0.063614	1.24467	0.421322	1.72768	0.170513	0.760573	0.676299	0.65778

## Sheet: Figure 6L
		Linear (% Whole Lane)
		Control				∆CtIP
		Repeat 1	Repeat 2	Repeat 3	Repeat 4	Repeat 1	Repeat 2	Repeat 3	Repeat 4
	0	0	0	0	0	0	0	0	0
	10	10.5548	2.80574	6.61474	14.2898	11.7101	3.1233	3.45496	14.0909
	20	18.8868	8.28109	12.033	11.307	20.4718	18.0613	22.1966	24.8794
	30	14.3099	4.21807	6.13115	4.57487	24.1813	21.9669	25.9071	24.2948
	60	5.02818	0.705332	1.3324	1.75162	21.7296	16.7347	16.4505	13.2403
	120	4.7014	0.518769	0.532447	2.04377	20.9262	7.06657	6.87584	5.14132

## Sheet: Figure 6M
		HMw (% Whole Lane)
		Control				∆CtIP
		Repeat 1	Repeat 2	Repeat 3	Repeat 4	Repeat 1	Repeat 2	Repeat 3	Repeat 4
	0	0	0	0	0	0	0	0	0
	10	5.70924	11.5442	10.1372	9.66764	7.61641	10.7218	10.1722	6.11394
	20	3.44419	11.2304	7.86911	19.5667	3.61681	5.72579	4.06479	10.1104
	30	5.20654	17.81	14.3008	30.572	3.97053	4.95361	3.90914	8.90863
	60	17.7243	37.65	34.7763	52.4687	5.05489	9.71587	7.01008	17.4859
	120	19.225	49.5795	36.7311	60.319	12.5233	21.5412	20.2162	30.575

## Sheet: Figure 6P
	Control	Δ CtIP	Expected No Repair
	89.611	60.9987	44.8055
	98.3206	85.6282	49.1603
	92.9817	79.2402	46.4908
	119.087	100.687	59.5434
