# Supplementary material for: Distinct repair outcomes from single and convergent replication fork collapse
Source: Nat Struct Mol Biol. 2026 May 27;33(6):939–52. doi: 10.1038/s41594-026-01812-9 (PMC13275508; doi:10.1038/s41594-026-01812-9)
Supplement: Supplementary file 16 — Statistical source data. [file 41594_2026_1812_MOESM16_ESM.xlsx]

## Sheet: Figure 7B
		Control Conv			Conv Cdc7i
		Repeat 1	Repeat 2	Rpeat 3	Repeat 1	Repeat 2	Rpeat 3
	Deletions (tetO)	77.1949	77.0665	77.6643	18.4763	20.3103	18.6744
	Insertions (tetO)	1.93001	1.82838	1.77494	1.06849	1.208	1.17093
	Deletions (nt)	1.27715	1.24415	1.14048	2.17344	2.30378	2.21317
	Insertions (nt)	0.617825	0.600379	0.552523	1.27786	1.35719	1.32109
	Substitutions	7.2138	7.12585	6.8318	11.4346	11.1955	11.3283

## Sheet: Figure 7C
		Control Conv			Conv Cdc7i
		Repeat 1	Repeat 2	Rpeat 3	Repeat 1	Repeat 2	Rpeat 3
	Deletions (tetO) 1	4.60233	4.30457	4.29063	2.22072	2.34603	2.20812
	Deletions (tetO) 2	8.05109	7.74035	7.69767	2.41389	2.47805	2.56268
	Deletions (tetO) 3	14.2939	13.9127	13.9371	3.21356	3.52499	3.30082
	Deletions (tetO) 4	23.5059	23.0112	23.3156	4.48737	4.99703	4.39605
	Deletions (tetO) 5	26.7417	28.0978	28.4234	6.14075	6.96416	6.20671
	Deletions (tetO) 6	0.133708	0.143284	0.138408	0.11752	0.096376	0.0858012

## Sheet: Figure 7D
		Control Conv			Conv Cdc7i
		Repeat 1	Repeat 2	Rpeat 3	Repeat 1	Repeat 2	Rpeat 3
	Insertions (tetO) 1	0.933192	0.834477	0.814944	0.447116	0.506964	0.47443
	Insertions (tetO) 2	0.00276638	0	0	0.0013508	0.00132022	0.00126178
	Insertions (tetO) 3	0.000922126	0	0.00110726	0	0	0
	Insertions (tetO frag) 7-8 bp	0.818848	0.81026	0.818265	0.464676	0.505644	0.540043

## Sheet: Figure 7H
		Control		Mre11
		Repeat 1	Repeat 2	Repeat 1	Repeat 2
	Deletions (tetO)	61.3184	27.4759	14.9099	9.37019
	Insertions (tetO)	1.11341	1.12297	0.554929	0.731219
	Deletions (nt)	1.04815	0.991248	1.20743	0.775886
	Insertions (nt)	0.195807	0.352742	0.143306	0.266349
	Substitutions	8.97259	11.3301	11.8761	12.2603

## Sheet: Figure 7I
		Control		MRE11
		Repeat 1	Repeat 2	Repeat 1	Repeat 2
	Deletions (tetO) 1	3.52453	2.33301	1.2928	1.34829
	Deletions (tetO) 2	6.26584	3.24612	1.34464	1.31686
	Deletions (tetO) 3	12.1861	5.26657	2.52157	1.6196
	Deletions (tetO) 4	19.6652	8.23585	4.28088	2.2284
	Deletions (tetO) 5	19.6767	8.39436	5.47001	2.85705
	Deletions (tetO) 6	0.138217	0.0580461	0.0426868	0.0479759

## Sheet: Figure 7J
		Control		MRE11
		Repeat 1	Repeat 2	Repeat 1	Repeat 2
	Insertions (tetO) 1	0.514474	0.471066	0.222581	0.345757
	Insertions (tetO) 2	0	0.00223254	0	0
	Insertions (tetO) 3	0	0	0	0
	Insertions (tetO frag) 7-8 bp	0.59894	0.64967	0.332347	0.385462

## Sheet: Figure 7L
		Control Single			Cdc7i Single
		Repeat 1	Repeat 2	Rpeat 3	Repeat 1	Repeat 2	Rpeat 3
	Deletions (tetO)	28.8795	27.604	28.9732	18.9855	16.2741	15.9552
	Insertions (tetO)	1.3522	1.15072	1.26488	1.32182	1.14744	1.16943
	Deletions (nt)	2.97201	2.45542	3.05748	4.37384	3.59674	3.63848
	Insertions (nt)	1.61036	1.25006	1.7843	3.0135	2.38445	2.31145
	Substitutions	12.5838	12.1033	12.7244	14.5195	14.9306	14.0058

## Sheet: Figure 7M
		Control Single			Cdc7i Single
		Repeat 1	Repeat 2	Rpeat 3	Repeat 1	Repeat 2	Rpeat 3
	Deletions (tetO) 1	2.05113	2.07295	2.03893	2.15647	2.07095	1.93002
	Deletions (tetO) 2	2.52967	2.44714	2.60448	2.43677	2.25935	2.19154
	Deletions (tetO) 3	4.3494	4.34459	4.31774	3.48725	2.93886	3.08574
	Deletions (tetO) 4	7.69921	7.55336	7.83928	5.01505	4.20367	4.13069
	Deletions (tetO) 5	12.2501	11.186	12.1727	5.88999	4.80132	4.61719
	Deletions (tetO) 6	0.221956	0.175505	0.190977	0.152242	0.134357	0.150747

## Sheet: Figure 7N
		Control Single			Conv Single
		Repeat 1	Repeat 2	Rpeat 3	Repeat 1	Repeat 2	Rpeat 3
	Insertions (tetO) 1	0.484841	0.417239	0.417013	0.471056	0.443223	0.4294
	Insertions (tetO) 2	0	0	0.000922594	0.000895544	0	0.00228404
	Insertions (tetO) 3	0	0	0.000922594	0	0	0.00114202
	Insertions (tetO frag) 7-8 bp	0.626515	0.561286	0.543408	0.51852	0.491097	0.462519
