# Supplementary material for: Distinct repair outcomes from single and convergent replication fork collapse
Source: Nat Struct Mol Biol. 2026 May 27;33(6):939–52. doi: 10.1038/s41594-026-01812-9 (PMC13275508; doi:10.1038/s41594-026-01812-9)
Supplement: Supplementary file 17 — Statistical source data. [file 41594_2026_1812_MOESM17_ESM.xlsx]

## Sheet: ED 1G
		Whole Lane (AU) - Normalized
		No TetR									TetR
		Repeat 1	Repeat 2	Repeat 3	Repeat 4	Repeat 5	Repeat 6	Repeat 7	Repeat 8	Repeat 9	Repeat 1	Repeat 2	Repeat 3	Repeat 4	Repeat 5	Repeat 6	Repeat 7	Repeat 8	Repeat 9
	0	0	0	0	0	0	0	0	0	0	0	0	0	0	0	0	0	0	0
	10	39.1267	40.9414	46.7166	49.7184	30.8011	42.8297	32.4315	26.7853	20.8574	47.5131	49.6428	53.0978	57.0428	44.4634	39.9247	33.7854	31.6384	22.4753
	20	80.8286	79.185	91.0836	81.6761	63.35	83.7185	89.0663	78.0675	67.9665	85.2662	79.3227	85.6941	76.9496	64.5638	57.5605	59.816	66.1371	53.9726
	30	92.2583	83.5681	89.713	100	70.1285	83.1851	85.1292	87.5235	99.1395	97.5829	85.6028	85.9786	82.4441	64.0552	66.1769	63.875	69.5355	49.5428
	60	96.2434	96.9877	97.8312	98.5558	82.8916	93.7527	99.6457	100	90.267	96.5218	85.8769	87.252	84.424	69.0004	69.1695	70.0956	72.2578	52.6287
	120	100	100	100	93.6415	100	100	100	87.6738	100	86.0769	66.9944	87.4824	82.8599	81.6497	61.3135	50.5403	57.4882	45.4778

## Sheet: ED 1H
	Theats (% Whole Lane)
		No TetR									TetR
		Repeat 1	Repeat 2	Repeat 3	Repeat 4	Repeat 5	Repeat 6	Repeat 7	Repeat 8	Repeat 9	Repeat 1	Repeat 2	Repeat 3	Repeat 4	Repeat 5	Repeat 6	Repeat 7	Repeat 8	Repeat 9
	0	0	0	0	0	0	0	0	0	0	0	0	0	0	0	0	0	0	0
	10	16.5999	29.2445	22.9548	20.4286	25.2971	31.1481	31.057	14.0156	14.6962	12.177	13.4381	9.72645	11.1685	14.3279	6.43744	11.2306	7.84735	6.11503
	20	41.4072	41.449	21.8991	30.2056	35.074	36.4759	37.0365	32.4515	25.9144	9.74759	10.388	6.58237	6.79579	8.6901	3.26488	3.82377	4.71466	2.71659
	30	38.0482	36.953	31.0623	28.6189	34.7704	32.0533	32.4665	33.3434	23.2324	0.674796	0.393421	1.73873	1.52864	2.53518	0	0	1.37577	0.280559
	60	37.3845	37.4711	30.4897	29.069	35.2376	33.0399	34.945	35.5747	28.4007	0	0	0	0	0	0	0.51818	0.311697	0
	120	34.8413	32.0133	30.9473	28.4845	35.5962	30.354	33.814	34.8454	26.1275	0	0	0	0	0	0	0.774684	0.559938	0

## Sheet: ED 1I
	Lead Collapse Eff.
	100
	100
	100
	100
	100
	100
	100
	99.1238
	100

## Sheet: ED 1J
		Nicked + Supercoiled(% Whole Lane)
		No TetR									TetR
		Repeat 1	Repeat 2	Repeat 3	Repeat 4	Repeat 5	Repeat 6	Repeat 7	Repeat 8	Repeat 9	Repeat 1	Repeat 2	Repeat 3	Repeat 4	Repeat 5	Repeat 6	Repeat 7	Repeat 8	Repeat 9
	0	0	0	0	0	0	0	0	0	0	0	0	0	0	0	0	0	0	0
	10	0.045168	0.186007	0.179438	0.219403	0.131052	0.260771	0.555313	0.50562	0.697914	0.135261	0.213483	0.167511	0.188665	0.113935	0.313011	0.639903	0.816611	0.509238
	20	0.0380485	0.0765169	0.191223	0.139146	0.112431	0.109156	0.196413	0.189543	0.147864	0.105617	0.119782	0.126358	0.161911	0.0889134	0.298039	0.497073	0.498981	0.417473
	30	0.0337273	0.0713187	0.126158	0.112051	0.0321402	0.121547	0.125928	0.135552	0.0939474	0.216255	0.297999	0.18684	0.185421	0.10982	0.669241	0.802662	0.6888	0.634337
	60	0.0450896	0.0723861	0.122928	0.110421	0.032304	0.094837	0.151403	0.218599	0.1317	1.67512	1.9897	1.06768	1.03298	0.527212	2.23182	2.39765	2.31868	1.99044
	120	0.0665502	0.0817381	0.122258	0.112786	0.0413568	0.109034	0.219098	0.344517	0.1995	3.67359	4.26629	2.3717	2.52214	2.10728	3.89929	4.982	5.10249	4.04481

## Sheet: ED 1L
		Nicked + Supercoiled(% Whole Lane)
		TetR
		Repeat 1	Repeat 2	Repeat 3	Repeat 4	Repeat 5	Repeat 6	Repeat 7	Repeat 8	Repeat 9
	0	0	0	0	0	0	0	0	0	0
	10	0.135261	0.213483	0.167511	0.188665	0.113935	0.313011	0.639903	0.816611	0.509238
	20	0.105617	0.119782	0.126358	0.161911	0.0889134	0.298039	0.497073	0.498981	0.417473
	30	0.216255	0.297999	0.18684	0.185421	0.10982	0.669241	0.802662	0.6888	0.634337
	60	1.67512	1.9897	1.06768	1.03298	0.527212	2.23182	2.39765	2.31868	1.99044
	120	3.67359	4.26629	2.3717	2.52214	2.10728	3.89929	4.982	5.10249	4.04481
		Sigmas (% Whole Lane) - If AU values were negative, a 0 was input
		TetR
		Repeat 1	Repeat 2	Repeat 3	Repeat 4	Repeat 5	Repeat 6	Repeat 7	Repeat 8	Repeat 9
	0	0	0	0	0	0	0	0	0	0
	10	25.0837	25.9673	23.1411	23.1547	27.5185	23.3214	29.8379	20.9886	20.3887
	20	48.4656	48.0711	39.8256	40.3168	44.6123	49.2845	49.8424	39.8772	44.2875
	30	35.4025	38.1765	36.9633	34.9415	40.9975	37.5853	41.3016	29.0769	39.4405
	60	9.56559	11.0035	16.3957	15.1301	16.9626	6.49998	12.6253	8.05349	14.5351
	120	1.30678	1.683	4.68806	4.69514	2.43649	0.364456	2.97391	1.56533	5.37396
	HMw (% Whole Lane)
		TetR
		Repeat 1	Repeat 2	Repeat 3	Repeat 4	Repeat 5	Repeat 6	Repeat 7	Repeat 8	Repeat 9
	0	0	0	0	0	0	0	0	0	0
	10	3.91885	2.92138	4.99337	4.29027	3.82029	12.0815	7.34024	10.6221	4.96483
	20	4.5062	4.51045	8.21491	4.53653	3.68405	8.83117	11.6391	12.1072	7.85932
	30	8.40251	7.63349	7.10941	7.50399	5.13756	17.1859	14.5022	21.5272	10.408
	60	32.2656	29.401	20.172	19.6316	18.1807	47.7405	37.9367	44.174	29.2342
	120	44.9634	43.6353	35.8053	35.0838	34.9957	56.125	50.8844	49.5023	37.3297
	Sigma vs Products (%)
		Avg Sigma	Avg WPs	Avg CMs	Avg WPs + CMs
	0	0	0	0	0
	10	24.378	6.10587	0.34418	6.45005
	20	44.9537	7.321	0.257128	7.57812
	30	37.0984	11.0456	0.421264	11.4669
	60	12.3079	30.9707	1.69237	32.6631
	120	2.78746	43.1472	3.66329	46.8105

## Sheet: ED 1O
		Whole Lane (AU)
		No TetR			TetR
		Repear 1	Repeat 2	Repeat 3	Repeat 1	Repeat 2	Repeat 3
	0	0	0	0	0	0	0
	10	24.8985	25.9794	23.6925	22.6293	28.4119	39.4174
	20	74.3428	78.6686	80.8948	47.7517	53.4318	66.3662
	30	94.9924	96.897	89.6167	50.1825	56.021	66.4164
	60	99.8703	98.7552	95.0549	56.9368	51.1091	62.3061
	120	100	100	100	59.0835	49.4514	54.6836

## Sheet: ED 1P
		Theats (% Whole Lane)
		No TetR			TetR
		Repear 1	Repeat 2	Repeat 3	Repeat 1	Repeat 2	Repeat 3
	0	0	0	0	0	0	0
	10	41.8482	33.6875	26.7431	14.3729	16.5396	8.04618
	20	52.6923	47.2609	43.2221	11.511	12.9754	7.05557
	30	47.8128	40.8542	39.8821	7.37984	7.6272	3.18668
	60	45.0697	39.8268	37.9754	5.89305	6.2705	3.01999
	120	42.8418	39.0392	35.8964	4.51876	8.24996	3.4435

## Sheet: ED 1Q
	TetR
	89.4525
	84.2556
	92.0475

## Sheet: ED 1R
		Sigmas (% Whole Lane)
		TetR
		Repeat 1	Repeat 2	Repeat 3
	0	0	0	0
	10	42.9325	35.9378	30.3351
	20	57.4831	47.2846	46.3769
	30	40.7613	32.1485	36.2066
	60	7.09086	6.64101	10.0059
	120	0	0	2.57523
		Well Products (% Whole Lane)
		TetR
		Repeat 1	Repeat 2	Repeat 3
	0	0	0	0
	10	4.10258	4.19027	4.63768
	20	4.60688	4.85367	5.33793
	30	8.07824	7.86225	9.20991
	60	27.1969	28.2891	33.5498
	120	40.6792	37.2839	44.5037
	Sigmas vs Well Products (% Whole Lane)
		TetR
		Sigmas			Well Products
		Repeat 1	Repeat 2	Repeat 3	Repeat 1	Repeat 2	Repeat 3
	0	0	0	0	0	0	0
	10	42.9325	35.9378	30.3351	4.10258	4.19027	4.63768
	20	57.4831	47.2846	46.3769	4.60688	4.85367	5.33793
	30	40.7613	32.1485	36.2066	8.07824	7.86225	9.20991
	60	7.09086	6.64101	10.0059	27.1969	28.2891	33.5498
	120	0	0	2.57523	40.6792	37.2839	44.5037

## Sheet: ED 1S
		Lead: Sigmas (% Whole Lane) - If AU values were negative, a 0 was input
		No TetR									TetR
		Repeat 1	Repeat 2	Repeat 3	Repeat 4	Repeat 5	Repeat 6	Repeat 7	Repeat 8	Repeat 9	Repeat 1	Repeat 2	Repeat 3	Repeat 4	Repeat 5	Repeat 6	Repeat 7	Repeat 8	Repeat 9
	0	0	0	0	0	0	0	0	0	0	0	0	0	0	0	0	0	0	0
	10	0	0	0	0	0	0	0	0.0794017	0.297667	25.0837	25.9673	23.1411	23.1547	27.5185	23.3214	29.8379	20.9886	20.3887
	20	0	0	0	0	0	0	0	0	0.00417076	48.4656	48.0711	39.8256	40.3168	44.6123	49.2845	49.8424	39.8772	44.2875
	30	0	0	0	0	0	0	0	0	0	35.4025	38.1765	36.9633	34.9415	40.9975	37.5853	41.3016	29.0769	39.4405
	60	0	0	0	0	0	0	0	0	0.0642801	9.56559	11.0035	16.3957	15.1301	16.9626	6.49998	12.6253	8.05349	14.5351
	120	0	0	0	0	0	0	0	0.0619683	0.171349	1.30678	1.683	4.68806	4.69514	2.43649	0.364456	2.97391	1.56533	5.37396
		Lag: Sigmas (% Whole Lane)
		No TetR			TetR
		Repeat 1	Repeat 2	Repeat 3	Repeat 1	Repeat 2	Repeat 3
	0	0	0	0	0	0	0
	10	0	0	0	42.9325	35.9378	30.3351
	20	0	0	0	57.4831	47.2846	46.3769
	30	0	0	0	40.7613	32.1485	36.2066
	60	0	0	0	7.09086	6.64101	10.0059
	120	0	0	0	0	0	2.57523
		Sigmas (%)
		Lead		Lag
		Buffer	TetR	Buffer	TetR
	0	0	0	0	0
	10	0.0418965	24.378	0	36.4018
	20	0.000463418	44.9537	0	50.3815
	30	0	37.0984	0	36.3721
	60	0.00714223	12.3079	0	7.9126
	120	0.0259241	2.78746	0	0.858409

[truncated: 2 more sheets: ED 1T, ED 1U]
