# Supplementary material for: Distinct repair outcomes from single and convergent replication fork collapse
Source: Nat Struct Mol Biol. 2026 May 27;33(6):939–52. doi: 10.1038/s41594-026-01812-9 (PMC13275508; doi:10.1038/s41594-026-01812-9)
Supplement: Supplementary file 19 — Statistical source data. [file 41594_2026_1812_MOESM19_ESM.xlsx]

## Sheet: ED Fig 2B
	Thetas (% Whole Lane)
		20 min			120 min
		Repeat 1	Repeat 2	Repeat 3	Repeat 1	Repeat 2	Repeat 3
	T=0	27.0826	25.9029	27.3639	26.9568	28.585	29.8019
	T=60	7.88333	8.82142	8.49635	3.2997	4.90142	3.06229
	T=NR	7.67562	8.13946	9.00556	0.28084	0.408712	0.227304

## Sheet: ED Fig 2C
	Sigmas (% Whole Lane)
		20 min			120 min
		Repeat 1	Repeat 2	Repeat 3	Repeat 1	Repeat 2	Repeat 3
	T=0	0.441707	0.501075	0.492149	0.274028	0.155863	0.166146
	T=60	23.7671	18.3405	22.3672	0.498541	0.204543	0.279425
	T=NR	23.4465	25.2469	23.8013	1.49804	1.64154	2.28898

## Sheet: ED Fig 2E
	T=0	T=60	T=NR	Expected No Repair
	114.318	45.537	30.9975	38.6056
	96.1809	37.7995	36.1969	32.4806
	89.5012	36.8644	31.3518	30.2249

## Sheet: ED Fig 2F
	Whole Lane (AU)
	No TetR				TetR
	Repeat 6	Repeat 7	Repeat 8	Repeat 9	Repeat 6	Repeat 7	Repeat 8	Repeat 9
	0	0	0	0	0	0	0	0
	42.8297	32.4315	26.7853	20.8574	39.9247	33.7854	31.6384	22.4753
	83.7185	89.0663	78.0675	67.9665	57.5605	59.816	66.1371	53.9726
	83.1851	85.1292	87.5235	99.1395	66.1769	63.875	69.5355	49.5428
	93.7527	99.6457	100	90.267	69.1695	70.0956	72.2578	52.6287
	100	100	87.6738	100	61.3135	50.5403	57.4882	45.4778
	Average Whole Lane (AU)
		No TetR	TetR
	0	0	0
	10	30.726	31.956
	20	79.7047	59.3716
	30	88.7443	62.2825
	60	95.9164	66.0379
	120	96.9185	53.7049

## Sheet: ED Fig 2H
	Buffer	TetR	Expected No Repair
	118.846	17.1118	24.8519
	115.199	24.1461	19.6617
	81.1815	17.0766	18.1925
	84.7731	17.389	13.0194

## Sheet: ED 2K
		Sigmas (% Whole Lane) - If Values were negative, a 0 was input. Red because might want to requantify. Sigmas look low across the board!
		Repeat 1				Repeat 2				Repeat 3
		pSC13 No TetR	pSC13 TetR	pJD178 No TetR	pJD178 TetR	pSC13 No TetR	pSC13 TetR	pJD178 No TetR	pJD178 TetR	pSC13 No TetR	pSC13 TetR	pJD178 No TetR	pJD178 TetR
	0	0	0	0	0	0	0	0	0	0	0	0	0
	10	0	15.3433	0	11.9635	0	10.7857	0	12.8357	0	11.6175	0	11.2421
	20	0	18.5508	0	30.4929	0	20.0339	0	28.8092	0	20.5454	0	31.0026
	30	0	14.0833	0	29.1695	0	14.4854	0	16.3573	0	14.9911	0	28.185
	60	0	0.600373	0	4.42114	0	0.878644	0	4.80142	0	0	0	4.02163
	120	0.646423	0	0	0.624261	0.346658	0	0.0720861	0.78013	0.981401	0	0	0

## Sheet: ED 2L
		HMw (% Whole Lane)
		Repeat 1				Repeat 2				Repeat 3
		pSC13 No TetR	pSC13 TetR	pJD178 No TetR	pJD178 TetR	pSC13 No TetR	pSC13 TetR	pJD178 No TetR	pJD178 TetR	pSC13 No TetR	pSC13 TetR	pJD178 No TetR	pJD178 TetR
	0	0	0	0	0	0	0	0	0	0	0	0	0
	10	5.81802	3.61298	10.0535	3.79713	3.78602	4.43048	10.1324	6.5065	3.9389	2.32822	5.63186	4.57245
	20	9.35503	7.46015	4.99265	7.92703	4.14268	5.76575	6.23782	8.14309	4.16772	4.61596	4.85714	4.19559
	30	12.7531	15.7091	5.45258	6.81152	5.81072	14.3169	6.93504	26.0857	5.46421	14.0767	5.58457	7.20444
	60	7.90111	28.2061	5.91591	31.068	7.29727	31.4443	11.6511	31.1533	7.5202	36.467	6.2126	33.3853
	120	9.08334	36.7609	11.6299	41.1651	8.92877	35.4806	8.96542	36.9608	8.06189	38.6599	8.94829	41.7573

## Sheet: ED 2M
		Whole Lane (AU) - Normalized
		Repeat 1				Repeat 2				Repeat 3
		pSC13 No TetR	pSC13 TetR	pJD178 No TetR	pJD178 TetR	pSC13 No TetR	pSC13 TetR	pJD178 No TetR	pJD178 TetR	pSC13 No TetR	pSC13 TetR	pJD178 No TetR	pJD178 TetR
	0	0	0	0	0	0	0	0	0	0	0	0	0
	10	39.3249	35.8068	44.3348	41.6932	44.8671	40.9728	36.2017	39.0781	33.8092	40.7658	36.5254	39.1709
	20	95.4524	52.7039	88.2982	62.8797	91.0328	58.2699	76.7021	59.7743	83.9461	64.2555	86.964	63.9834
	30	100	55.8043	95.7657	63.7214	99.8438	64.6467	84.4045	73.2758	92.8251	67.632	94.7424	69.2975
	60	93.3144	47.2324	93.8107	63.531	100	57.8365	91.0607	57.5156	92.7715	63.6725	100	66.608
	120	82.7209	36.4061	94.4821	55.5002	83.2078	49.3912	83.0068	49.417	86.5245	50.7244	95.6719	59.3735

## Sheet: ED 2P
		No TetR			TetR			ENR			ENR +Conv Adjust
	pSC13	109.404	102.432	88.1635	31.4011	41.607	33.1237	17.3919	22.9998	17.6786	34.3266	38.7849	34.5545
	pJD178	101.655	101.427	96.9179	28.6224	31.9246	28.6765	20.1655	20.3916	20.3118	30.3045	30.5019	30.4322

## Sheet: ED 2R
		No TetR			TetR			ENR			ENR +Conv Adjust
	pSC13	113.142	100.445	86.4133	34.1121	42.8372	38.9742	17.9861	22.5536	17.3276	34.7989	38.4301	34.2755
	pJD178	98.7306	99.8421	101.427	28.3587	27.7855	24.3295	19.5854	20.073	21.2568	29.798	30.2237	31.2572
