# Supplementary material for: Distinct repair outcomes from single and convergent replication fork collapse
Source: Nat Struct Mol Biol. 2026 May 27;33(6):939–52. doi: 10.1038/s41594-026-01812-9 (PMC13275508; doi:10.1038/s41594-026-01812-9)
Supplement: Supplementary file 21 — Statistical source data. [file 41594_2026_1812_MOESM21_ESM.xlsx]

## Sheet: ED Fig 3A
		Whole Lane (AU) - Whole Lane value IS normalized to SC loading control.
		Vehicle			BRC4 WT			BRC4 Mut
		Repeat 1	Repeat 2	Repeat 3	Repeat 1	Repeat 2	Repeat 3	Repeat 1	Repeat 2	Repeat 3
	0	0	0	0	0	0	0	0	0	0
	10	71.717	66.0924	67.45	82.7887	84.5101	76.4107	78.0125	70.8989	62.4448
	20	78.3492	78.8111	86.5163	100	100	96.9245	88.9202	79.2022	82.0725
	30	89.1122	86.6221	100	91.4576	83.4192	96.858	91.0531	84.0142	91.6945
	60	77.4387	72.4019	97.2964	78.5835	74.1467	84.069	84.6471	79.073	79.6963
	120	63.5801	64.7112	86.7161	60.8141	56.7926	60.0691	72.6287	69.5133	67.6598

## Sheet: ED Fig 3B
		Nick + Supercoiled (% Whole Lane)
		Vehicle			BRC4 WT			BRC4 Mut
		Repeat 1	Repeat 2	Repeat 3	Repeat 1	Repeat 2	Repeat 3	Repeat 1	Repeat 2	Repeat 3
	0	0	0	0	0	0	0	0	0	0
	10	0.597953	0.90738	0.974542	0.519271	0.746334	0.948223	0.605891	0.818181	0.908498
	20	0.606949	0.947416	0.769987	0.581427	0.70057	0.865594	0.538161	0.867715	0.835034
	30	0.805476	1.31945	0.82486	1.70309	1.87722	1.70274	0.816001	1.23611	0.868986
	60	3.04129	2.78018	2.88479	10.026	10.4547	8.87315	2.75664	3.8262	2.82212
	120	7.36416	9.05752	6.30838	17.3892	18.3028	16.1725	6.61245	9.20575	6.2173

## Sheet: ED Fig 3D
	Vehicle	BRC4 WT	BRC4 MUT
	94.4711	128.499	99.2884
	106.806	132.194	95.9394
	98.723	134.417	105.378

## Sheet: ED Fig 3E
	Vehicle	BRC4 WT	BRC4 MUT
	65.7637	38.0913	88.0784
	132.613	34.5492	119.38
	101.623	34.0639	69.9756

## Sheet: ED Fig 3F
		Whole Lane (AU)
		Vehicle			BRC4 WT			BRC4 Mut
		Repeat 1	Repeat 2	Repeat 3	Repeat 1	Repeat 2	Repeat 3	Repeat 1	Repeat 2	Repeat 3
	0	0	0	0	0	0	0	0	0	0
	10	52.4972	80.0794	52.4972	56.3586	65.7863	56.3586	53.9914	68	53.9914
	20	70.0045	98.7364	70.0045	95.3753	94.6134	95.3753	97.6542	93.9897	97.6542
	30	73.2788	100	73.2788	84.8008	87.0587	84.8008	100	90.1497	100
	60	81.6189	97.545	81.6189	83.5201	77.9185	83.5201	97.8535	91.2864	97.8535
	120	88.0727	90.471	88.0727	84.5747	79.8617	84.5747	93.1417	82.8558	93.1417

## Sheet: ED Fig 3H
	Vehicle	BRC4 WT	BRC4 MUT
	77.387	141.431	120.863
	111.421	115.561	103.295
	111.192	120.605	106.166

## Sheet: ED Fig 3I
	Vehicle	BRC4 WT	BRC4 MUT
	69.0147	108.875	100.41
	109.104	71.1123	138.864
	121.881	74.1527	106.997
