# Supplementary material for: Distinct repair outcomes from single and convergent replication fork collapse
Source: Nat Struct Mol Biol. 2026 May 27;33(6):939–52. doi: 10.1038/s41594-026-01812-9 (PMC13275508; doi:10.1038/s41594-026-01812-9)
Supplement: Supplementary file 23 — Statistical source data. [file 41594_2026_1812_MOESM23_ESM.csv]

bin_value	forward_count	reverse_count	delta_count
-10			0
-9			0
-8			0
-7			0
-6			0
-5			0
-4			0
-3			0
-2			8
-1			1
0	0	0	8
1	10	7	5
2	10	4	0
3	1	10	0
4	0	0	0
5	1	1	0
6	0	0	0
7	0	0	0
8	0	0	0
9	0	0	0
10	0	0	0
