# Supplementary material for: Distinct repair outcomes from single and convergent replication fork collapse
Source: Nat Struct Mol Biol. 2026 May 27;33(6):939–52. doi: 10.1038/s41594-026-01812-9 (PMC13275508; doi:10.1038/s41594-026-01812-9)
Supplement: Supplementary file 24 — Statistical source data. [file 41594_2026_1812_MOESM24_ESM.xlsx]

## Sheet: ED Fig 5A
		Whole Lane (AU)
		Mock			MRE11 Dep
		Repeat 1	Repeat 2	Repeat 3	Repeat 1	Repeat 2	Repeat 3
	0	0	0	0	0	0	0
	10	74.9182	83.7751	61.7828	47.5038	90.3813	72.9374
	20	86.5315	82.9117	77.0114	94.8533	96.3951	83.9442
	30	71.6917	85.737	76.1571	90.3041	86.8143	100
	60	71.9499	82.9124	71.2914	100	100	81.7448
	120	64.4009	69.2646	63.4547	89.2683	93.5886	80.0434

## Sheet: EDFig 5C
	Mock	ΔMRE11
	0.545772	15.5647
	0.233259	12.8656
	0.69451	12.1547

## Sheet: ED Fig 5D
		HMw Products (% Whole Lane)
		Mock			MRE11 Dep
		Repeat 1	Repeat 2	Repeat 3	Repeat 1	Repeat 2	Repeat 3
	0	0	0	0	0	0	0
	15	8.80364	4.33538	7.17146	7.49047	8.48109	6.05289
	30	15.4065	5.57597	7.97632	8.60464	8.25773	8.51798
	60	29.0869	18.5944	16.9613	7.99078	4.86632	12.0155
	120	28.5212	21.1292	23.6973	15.9198	6.06496	8.90908
	180	28.9141	20.4106	22.942	10.296	5.07517	9.38241

## Sheet: ED Fig 5E
	Mock	MRE11
	20.7521	1.75267
	18.5413	2.11571
	14.7019	2.09233

## Sheet: ED Fig 5H
		Whole Lane (AU) - Normalized
		Repeat 1				Repeat 2				Repeat 3
		No TetR + DMSO	No TetR + APH	TetR + DMSO	TetR + APH	No TetR + DMSO	No TetR + APH	TetR + DMSO	TetR + APH	No TetR + DMSO	No TetR + APH	TetR + DMSO	TetR + APH
	0	0	0	0	0	0	0	0	0	0	0	0	0
	10	59.5547	62.1298	56.4762	66.1361	51.2257	58.2532	47.6678	38.394	70.9768	66.1966	60.2457	58.5946
	20	93.0048	92.2177	74.0501	77.7303	77.6819	97.0367	56.0165	52.235	94.2391	100	87.1646	79.0253
	30	93.8115	82.102	72.2578	73.9034	85.8138	100	55.854	44.4889	96.2271	92.729	87.1164	73.3984
	60	100	78.1263	72.2917	58.2822	95.6444	98.5044	54.9179	40.9571	98.609	85.2407	80.511	62.5633
	120	89.5633	69.2189	64.8424	47.8378	93.9073	95.1077	50.8512	33.0234	94.707	76.2174	77.9635	54.8673

## Sheet: ED Fig 5I
		Nicked (% Whole Lane)
		Repeat 1				Repeat 2				Repeat 3
		No TetR + DMSO	No TetR + APH	TetR + DMSO	TetR + APH	No TetR + DMSO	No TetR + APH	TetR + DMSO	TetR + APH	No TetR + DMSO	No TetR + APH	TetR + DMSO	TetR + APH
	0	0	0	0	0	0	0	0	0	0	0	0	0
	10	0.236001	0.203844	0.430735	0.318183	0.148277	0.070007	0.443388	0.278978	0.206873	0.187365	0.318628	0.40238
	20	0.0947767	0.126144	0.380191	0.307249	0.0735271	0.0598569	0.342658	0.206603	0.120456	0.133207	0.343675	0.341995
	30	0.0690977	0.184176	0.398666	0.533838	0.0484383	0.118577	0.331692	0.234755	0.0772266	0.204777	0.352622	0.441667
	60	0.0620484	0.380142	0.671293	2.23877	0.0142392	0.240816	0.375194	1.35034	0.0593336	0.461195	0.585658	2.22537
	120	0.0586634	0.670886	0.929022	6.59965	0.0071917	0.706445	0.447848	3.5369	0.0405988	0.577309	0.692954	8.4043
