# Supplementary material for: Distinct repair outcomes from single and convergent replication fork collapse
Source: Nat Struct Mol Biol. 2026 May 27;33(6):939–52. doi: 10.1038/s41594-026-01812-9 (PMC13275508; doi:10.1038/s41594-026-01812-9)
Supplement: Supplementary file 26 — Statistical source data. [file 41594_2026_1812_MOESM26_ESM.xlsx]

## Sheet: ED Fig 6A
		Whole Lane (AU)
		No NetR				TetR
	Time	Repeat 1	Repeat 2	Repeat 3	Repeat 4	Repeat 1	Repeat 2	Repeat 3	Repeat 4
	0	0	0	0	0	0	0	0	0
	10	45.4416	41.3043	47.8879	34.8558	51.011	50.5965	45.8227	41.541
	20	74.8807	81.9491	77.5946	70.8176	70.4791	96.542	98.4088	61.1533
	30	71.5321	84.8845	78.8492	75.6243	87.3085	100	100	71.0878
	60	69.5686	78.6008	69.9191	70.8261	100	92.5974	88.6744	100
	120	75.1773	80.231	74.0851	74.8391	94.3948	94.5178	93.9578	89.7522

## Sheet: ED Fig 6B
	TetR
	104.734
	112.701
	111.631
	111.866

## Sheet: ED Fig 6F
	Veh	BRC4 WT	BRC4 MUT
	38.8691	34.7069	42.5713
	39.5128	29.4492	37.3981
	42.4368	29.7117	39.53
	47.1756	38.1895	50.167
	52.1669	38.687	50.6085
	54.2331	41.6899	62.5073
	55.0625	58.1079	57.1536
	60.3622	46.1699	61.3252
	49.1658	49.9073	53.0145
	35.1295	33.2438	46.9587
	49.1684	33.8769	48.4339
	40.6326	28.2074	39.88
	23.1284	14.1681	20.383
	35.7018	18.267	38.4307
	30.3214	16.8573	28.5176
	32.3564	21.3645	32.0577

## Sheet: ED Fig 6I
		Sigmas (% Whole Lane)
		Repeat 1			Repeat 2			Repeat 3
		Veh	BRC4 WT	BRC4 MUT	Veh	BRC4 WT	BRC4 MUT	Veh	BRC4 WT	BRC4 MUT
	0	0	0	0	0	0	0	0	0	0
	5	11.2689	9.28472	8.45733	11.6138	11.2679	11.0408	5.09648	8.18565	7.70428
	10	24.3033	26.2446	25.1151	28.0354	29.2889	27.9308	23.8414	23.3713	23.1615
	15	16.4111	17.2946	18.7771	20.673	20.8935	20.6878	18.2292	16.7209	16.799
	20	9.93005	10.0462	8.60357	10.8295	10.4622	10.3786	10.0026	8.68765	8.6649
	25	5.10836	4.84466	4.07258	4.58196	4.8895	4.89274	4.43638	3.91139	4.05268
	30	2.36628	1.55911	1.87308	1.90241	2.11611	2.15408	2.07131	1.78506	1.79786
	60	0.0834709	0.139157	0.0955102	0.0848501	0.268699	0.140117	0.0560069	0.124188	0.0529528

## Sheet: ED Fig 6J
		Linears (% Whole Lane)
		Repeat 1			Repeat 2			Repeat 3
		Veh	BRC4 WT	BRC4 MUT	Veh	BRC4 WT	BRC4 MUT	Veh	BRC4 WT	BRC4 MUT
	0	0	0	0	0	0	0	0	0	0
	5	0.197922	0.30246	0	0.460103	0.624051	0.36636	0	0.211351	0.0992503
	10	3.89152	4.62898	4.65346	6.34923	6.06334	5.94528	4.71087	5.43952	5.05856
	15	7.76681	8.40446	8.33907	9.85116	11.63	11.0894	8.92773	9.76171	9.27512
	20	5.27545	5.48012	5.56081	6.8852	7.76292	7.48638	6.76089	6.47138	6.50645
	25	3.30305	3.04631	2.94934	3.40718	4.05016	4.04077	3.42642	3.20721	3.46767
	30	1.81588	1.49127	1.32227	1.81458	2.03984	2.04256	1.66995	1.64966	1.69848
	60	0.284239	0.346397	0.307758	0.28481	0.372063	0.300448	0.310539	0.27816	0.311132

## Sheet: ED Fig 6K
		HMw Products (% Whole Lane)
		Repeat 1			Repeat 2			Repeat 3
		Veh	BRC4 WT	BRC4 MUT	Veh	BRC4 WT	BRC4 MUT	Veh	BRC4 WT	BRC4 MUT
	0	0	0	0	0	0	0	0	0	0
	5	2.67588	4.56619	2.77443	2.74882	3.14326	3.39704	2.41049	2.63469	2.00739
	10	1.14213	1.10134	1.04976	0.655865	1.02132	1.04218	0.95933	0.893434	0.799512
	15	1.20441	0.94614	0.810082	0.492479	0.755747	0.819757	0.763186	0.71232	0.530058
	20	2.06296	1.78725	1.64943	1.53017	1.51716	2.01562	1.50036	1.13944	1.24684
	25	5.34385	2.85368	5.73223	6.45767	5.15085	7.15375	5.51719	4.01877	4.23211
	30	10.7401	8.04005	12.2221	14.2607	10.0218	14.8883	11.0284	6.68325	10.0003
	60	28.9123	20.6744	30.0905	27.9734	21.5941	29.0564	24.8467	16.002	20.9728
