# Supplementary material for: Distinct repair outcomes from single and convergent replication fork collapse
Source: Nat Struct Mol Biol. 2026 May 27;33(6):939–52. doi: 10.1038/s41594-026-01812-9 (PMC13275508; doi:10.1038/s41594-026-01812-9)
Supplement: Supplementary file 28 — Statistical source data. [file 41594_2026_1812_MOESM28_ESM.xlsx]

## Sheet: ED Fig 7D
		Sigmas (% Whole Lane) - If Values were negative, a 0 was input
		Control			∆RAD51
		Repeat 1	Repeat 2	Repepat 3	Repeat 1	Repeat 2	Repepat 3
	0	0	0	0	0	0	0
	10	13.9191	23.878	16.6874	12.0636	22.7302	21.3306
	20	2.0808	6.50527	3.5604	1.60294	5.51189	3.32504
	30	0.08173	1.58478	0.548127	0.236145	0.948725	0.506901
	60	0	0.416992	0	0.0402923	0.313702	0.807046
	120	0	0.910127	0.795168	0.0132511	0	1.27917
	180	0.00310959	1.08346	1.0493	0.112454	0	0.719066

## Sheet: ED Fig 7E
		Linear (% Whole Lane)
		Control			∆RAD51
		Repeat 1	Repeat 2	Repepat 3	Repeat 1	Repeat 2	Repepat 3
	0	0	0	0	0	0	0
	10	9.15514	8.75188	9.70948	9.77288	10.7704	10.0015
	20	3.79559	11.7838	10.6803	3.22115	12.213	9.93225
	30	1.79725	5.22536	4.39372	1.61405	4.70674	3.47261
	60	0.822907	1.14829	0.68782	0.722244	0.831483	0.552814
	120	0.552745	0.552456	0.176201	0.321514	0.371792	0.280592
	180	0.532718	0.439784	0.268729	0.428801	0.279917	0.348451

## Sheet: ED Fig 7F
		Well Products (% Whole Lane)
		Control					∆RAD51
		Repeat 1	Repeat 2	Repepat 3	Repeat 1	Repeat 2	Repepat 3
	0	0	0	0	0	0	0
	10	10.3178	1.00821	2.13539	6.83548	1.51321	2.00519
	20	13.2241	1.50693	3.46074	8.92274	1.56159	2.7295
	30	21.3527	5.64105	10.0291	14.2157	6.13613	7.61962
	60	28.0192	14.045	22.3392	23.3632	14.8415	17.6928
	120	32.0843	22.0319	28.061	29.103	21.1746	30.1728
	180	31.9848	25.0355	29.8469	30.2284	24.7152	35.548

## Sheet: ED Fig 7I
		Whole Lane (AU)
		Vehicle			BRC4 WT			BRC4 Mut
		Repeat 1	Repeat 2	Repeat 3	Repeat 1	Repeat 2	Repeat 3	Repeat 1	Repeat 2	Repeat 3
	0	0	0	0	0	0	0	0	0	0
	10	43.4677	65.7575	39.5509	36.761	60.2359	35.2741	39.6005	65.2642	26.3797
	20	75.926	85.7752	60.035	55.7688	72.4208	49.5934	55.485	83.5342	42.3639
	30	85.3382	88.5657	81.4837	58.4562	71.9811	56.9767	66.8051	71.1226	47.9012
	60	100	88.7406	100	69.6476	76.3918	73.4314	64.6561	74.1058	60.5429
	120	88.2899	100	93.7362	65.2575	77.9395	70.6475	83.3812	77.273	65.0842

## Sheet: ED Fig 7K
	Vehicle	BRC4WT	BRC4 Mut
	101.916	89.0581	102.427
	96.8039	91.3066	112.901
	101.28	87.7478	86.404
