# Supplementary material for: Distinct repair outcomes from single and convergent replication fork collapse
Source: Nat Struct Mol Biol. 2026 May 27;33(6):939–52. doi: 10.1038/s41594-026-01812-9 (PMC13275508; doi:10.1038/s41594-026-01812-9)
Supplement: Supplementary file 30 — Statistical source data. [file 41594_2026_1812_MOESM30_ESM.xlsx]

## Sheet: ED Fig 8A
		Whole Lane (AU)
		dCas9 + LacR			Nickase + LacR			dCas9 - LacR			Nickase - LacR
		Repeat 1	Repeat 2	Repeat 3	Repeat 1	Repeat 2	Repeat 3	Repeat 1	Repeat 2	Repeat 3	Repeat 1	Repeat 2	Repeat 3
	0	0	0	0	0	0	0	0	0	0	0	0	0
	10	37.45	37.3349	38.1936	28.3857	29.6521	34.9667	67.8708	70.4301	76.1924	65.0622	69.1863	61.1133
	20	48.6701	50.1046	52.8455	35.8839	35.7795	40.046	86.1677	80.8931	77.7732	75.4076	83.99	91.9568
	30	55.7042	56.4884	49.8177	44.3602	35.9283	43.7867	100	81.9382	90.3863	75.8774	88.3226	100
	60	55.802	51.2291	54.3544	39.9732	30.8794	49.8854	95.7273	78.1012	82.1443	69.3002	87.6184	90.9119
	120	59.1133	60.0982	47.238	37.616	26.7189	40.55	83.6541	73.5756	70.2098	70.865	100	84.4736

## Sheet: ED Fig 8B
		Supercoiled + Nicked (%)
		dCas9 + LacR			Nickase + LacR			dCas9 - LacR			Nickase - LacR
		Repeat 1	Repeat 2	Repeat 3	Repeat 1	Repeat 2	Repeat 3	Repeat 1	Repeat 2	Repeat 3	Repeat 1	Repeat 2	Repeat 3
	0	0	0	0	0	0	0	0	0	0	0	0	0
	10	0.178898	0.0973292	0.0374518	0.193647	0.156436	0.0900695	22.6789	34.8008	31.9798	15.124	9.08801	11.4392
	20	0.0837245	0.0315947	0.018685	0.207331	0.202964	0.125314	67.2985	69.6071	78.3956	40.3529	25.3746	34.962
	30	0.0918528	0.00863904	0.0378993	0.310616	0.30022	0.228534	73.8672	73.8132	86.854	43.3736	33.8951	38.917
	60	0.06278	0.0082534	0.0190955	1.60858	1.53222	1.06297	74.6711	76.5432	86.233	45.4364	36.8328	43.6887
	120	0.0515843	0.0488231	0.041073	4.03636	3.98913	2.61369	75.2625	77.532	91.0521	43.4891	39.2276	46.2544

## Sheet: ED Fig 8C
	Collapsed Molecules (%)
		Nickase + LacR (Sigmas Only)	Nickase - LacR (Sigmas Plus Linears)	Stdev Nickase + LacR (Sigmas Only)	Stdev Nickase - LacR (Sigmas Plus Linears)
	0	0	0	0	0
	10	30.8512	15.6527	2.32849	1.9748
	20	39.7782	9.48453	3.08417	2.11117
	30	22.6826	2.46012	2.69701	0.665227
	60	11.2117	0.849837	1.70674	0.374474
	120	10.2726	0.736141	2.22046	0.303384

## Sheet: ED Fig 8D
		Thetas (%)
		dCas9 + LacR			Nickase + LacR			dCas9 - LacR			Nickase - LacR
		Repeat 1	Repeat 2	Repeat 3	Repeat 1	Repeat 2	Repeat 3	Repeat 1	Repeat 2	Repeat 3	Repeat 1	Repeat 2	Repeat 3
	0	0	0	0	0	0	0	0	0	0	0	0	0
	10	60.4446	59.3881	51.64	42.0275	39.0533	30.2875	4.92836	5.50202	6.54514	5.93465	6.07495	7.29991
	20	57.4275	55.5291	51.0911	17.2676	13.4704	13.1046	0.248169	0.222827	0.340828	0.853945	1.51251	1.13827
	30	53.5916	52.1129	47.9344	12.7568	10.8722	9.16142	0.0929863	0.128661	0.129511	0.244205	0.504634	0.541642
	60	50.7414	47.0774	46.2962	12.9434	10.4519	8.76336	0.0154343	0.0191053	0.0291621	0.0714312	0.135121	0.138545
	120	50.4194	44.0507	45.4502	13.0895	11.7352	9.42804	0	0.0215206	0.0182086	0.0350573	0.0949913	0.106441

## Sheet: ED Fig 8E
	Nickase + LacR	Nickase - LacR
	76.1962	80.2197
	79.1372	93.32
	81.0711	86.421

## Sheet: ED Fig 8G
		Well Products (% Whole Lane)
		Vehicle			BRC4 WT			BRC4 Mut
		Repeat 1	Repeat 2	Repeat 3	Repeat 1	Repeat 2	Repeat 3	Repeat 1	Repeat 2	Repeat 3
	0	0	0	0	0	0	0	0	0	0
	10	0.566374	0.65128	0.868752	0.47036	1.06777	1.68546	0.689962	1.27669	0.796791
	20	1.5797	2.26437	2.04727	0.800406	1.69204	1.15975	1.52506	2.83187	2.01516
	30	6.9509	11.4633	8.58192	1.42434	3.07491	2.15523	6.97636	11.1851	7.95996
	60	18.0509	24.3841	22.2029	2.82454	4.76573	3.86993	19.5448	24.1487	22.594
	120	24.0846	30.7384	27.4915	3.27508	6.80425	4.96643	24.8461	30.6863	28.856

## Sheet: ED Fig 8H
		Whole Lane (AU)
		Vehicle			BRC4 WT			BRC4 Mut
		Repeat 1	Repeat 2	Repeat 3	Repeat 1	Repeat 2	Repeat 3	Repeat 1	Repeat 2	Repeat 3
	0	0	0	0	0	0	0	0	0	0
	10	61.2534	61.6878	64.9991	68.7283	71.9131	66.3837	55.4336	66.4178	59.1205
	20	83.9598	78.1746	86.726	83.1311	95.1548	87.3483	70.7783	87.6822	65.7883
	30	74.4698	78.1115	86.1268	86.8175	88.3786	80.6869	72.0152	80.4721	69.5643
	60	80.2588	88.9354	84.3709	100	100	88.1402	82.1707	88.0848	70.5049
	120	77.2167	87.647	100	86.5152	81.5845	83.5565	73.7297	79.2009	65.6766

## Sheet: ED Fig 8J
	Vehicle	BRC4WT	BRC4 Mut
	111.285	116.748	106.606
	98.7327	107.95	95.6506
	89.9823	109.162	80.8443

## Sheet: ED Fig 8L
		HMw (% Whole Lane)
		Vehicle			BRC4 WT			BRC4 Mut
		Repeat 1	Repeat 2	Repeat 3	Repeat 1	Repeat 2	Repeat 3	Repeat 1	Repeat 2	Repeat 3
	0	0	0	0	0	0	0	0	0	0
	10	0.941431	1.97197	3.71527	1.07694	3.3889	3.37175	0.976118	3.03174	1.93315
	20	1.08369	2.24539	0.680918	0.650321	2.30011	0.778757	0.915726	2.65393	0.908547
	30	6.75618	6.11724	3.54242	2.88577	4.20633	1.98598	7.14485	7.17583	4.83283
	60	25.0536	34.2404	27.3804	11.5456	13.8243	12.0703	22.1959	35.0749	25.0041
	120	23.1284	35.7018	30.3214	14.1681	18.267	16.8573	20.383	38.4307	28.5176

## Sheet: ED Fig 8M
										Whole Lane (AU)
										Vehicle			BRC4 WT			BRC4 Mut
										Repeat 1	Repeat 2	Repeat 3	Repeat 1	Repeat 2	Repeat 3	Repeat 1	Repeat 2	Repeat 3
									0	0	0	0	0	0	0	0	0	0
									10	27.2888	15.1305	20.3319	23.8599	20.7415	19.424	25.2752	17.2016	23.3858
									20	74.3829	61.1101	70.6758	63.5151	65.58	69.9557	70.893	54.2145	66.5286
									30	79.2901	80.8268	88.4854	85.2781	73.5373	88.7708	78.6955	75.3583	79.2794
									60	87.3059	90.2935	90.164	95.713	93.9686	100	79.1914	87.3068	85.4893
									120	100	89.8645	89.2802	86.8263	74.4899	98.9116	81.623	100	84.3675

[truncated: 5 more sheets: ED Fig 8O, ED Fig 8R, ED Fig 8U, ED Fig 8V, ED Fig 8W]
