# Supplementary material for: Distinct repair outcomes from single and convergent replication fork collapse
Source: Nat Struct Mol Biol. 2026 May 27;33(6):939–52. doi: 10.1038/s41594-026-01812-9 (PMC13275508; doi:10.1038/s41594-026-01812-9)
Supplement: Supplementary file 32 — Statistical source data. [file 41594_2026_1812_MOESM32_ESM.xlsx]

## Sheet: ED Fig 9B
		Whole Lane (AU)
		Control				∆MRE11
		Repeat 1	Repeat 2	Repeat 3	Repeat 4	Repeat 1	Repeat 2	Repeat 3	Repeat 4
	0	0	0	0	0	0	0	0	0
	10	14.0034	33.1003	31.9944	63.4639	42.0658	37.7194	34.43	58.1154
	20	41.9544	72.1645	68.507	91.9814	93.4528	83.1237	65.749	98.0569
	30	59.4799	80.8261	58.067	79.1559	95.6203	95.5946	60.5048	88.5711
	60	77.0615	87.0866	84.8164	79.1676	93.5952	100	55.4507	80.7132
	120	86.4288	91.653	100	92.806	100	90.4993	63.3805	100

## Sheet: ED Fig 9C
		Nicked + Supercoiled (% Whole Lane)
		Control				∆MRE11
		Repeat 1	Repeat 2	Repeat 3	Repeat 4	Repeat 1	Repeat 2	Repeat 3	Repeat 4
	0	0	0	0	0	0	0	0	0
	10	15.7823	16.2706	24.0749	12.5893	12.406	17.2508	25.3733	12.9066
	20	35.4044	37.9019	41.0925	42.6774	35.5978	35.7568	38.4171	37.5668
	30	46.782	48.512	63.926	48.4568	42.3986	41.5926	47.3937	41.5763
	60	59.1674	52.7577	57.7266	50.1528	49.8905	44.5947	58.8955	45.3204
	120	57.1504	53.451	57.9335	47.3714	52.2674	48.4694	62.0299	49.5881
		Linear (% Whole Lane)
		Control				∆MRE11
		Repeat 1	Repeat 2	Repeat 3	Repeat 4	Repeat 1	Repeat 2	Repeat 3	Repeat 4
	0	0	0	0	0	0	0	0	0
	10	6.37879	8.75708	16.4776	10.5226	7.95357	9.10703	16.6194	10.3227
	20	16.0788	11.5186	23.4334	15.2985	27.2904	26.8946	30.1569	26.7687
	30	10.3975	5.24834	16.3973	6.07134	30.3192	30.0128	36.3977	28.4613
	60	2.24571	2.41887	5.44547	2.33983	30.0235	28.4	37.0842	26.5952
	120	0.565589	2.31046	3.2371	1.79985	26.7041	25.2464	29.6116	23.3803
		Linear: SC+Nick (% Whole Lane)
		Control				∆MRE11
		Repeat 1	Repeat 2	Repeat 3	Repeat 4	Repeat 1	Repeat 2	Repeat 3	Repeat 4
	0	0	0	0	0	0	0	0	0
	10	0.404173	0.538213	0.684428	0.835835	0.641106	0.527919	0.654996	0.799802
	20	0.454147	0.303906	0.570259	0.358468	0.766632	0.752154	0.784988	0.712561
	30	0.222253	0.108186	0.256505	0.125294	0.715099	0.72159	0.767986	0.684555
	60	0.0379552	0.0458488	0.094332	0.0466539	0.601788	0.636848	0.629661	0.586826
	120	0.0098965	0.0432258	0.0558762	0.0379945	0.510912	0.520873	0.477376	0.471491

## Sheet: ED Fig 9D
		Whole Lane (AU)
		Control				∆CtIP
		Repeat 1	Repeat 2	Repeat 3	Repeat 4	Repeat 1	Repeat 2	Repeat 3	Repeat 4
	0	0	0	0	0	0	0	0	0
	10	20.957	28.1524	28.7698	59.4497	15.1061	32.5846	23.8418	74.8725
	20	57.8296	60.8557	64.6336	91.971	59.1745	58.0962	61.2893	100
	30	73.0272	69.554	83.0787	71.1437	80.2075	66.0875	77.3477	69.4624
	60	100	81.1409	100	83.3679	86.7619	82.8205	96.8134	71.6484
	120	81.0605	100	72.32	69.3887	70.7846	80.5638	77.8806	96.7057
