# Supplementary material for: Distinct repair outcomes from single and convergent replication fork collapse
Source: Nat Struct Mol Biol. 2026 May 27;33(6):939–52. doi: 10.1038/s41594-026-01812-9 (PMC13275508; doi:10.1038/s41594-026-01812-9)
Supplement: Supplementary file 34 — Statistical source data. [file 41594_2026_1812_MOESM34_ESM.xlsx]

## Sheet: 10A
size_bin_bp	conv-Ctrl-4	conv-Ctrl-5	conv-Ctrl-6	conv-Cdc7i-4	conv-Cdc7i-5	conv-Cdc7i-6	control-mock	control-mock-2	MRE11-dep	MRE11-dep-2	sing-Ctrl-1	sing-Ctrl-2	sing-Ctrl-3	sing-Cdc7i-1	sing-Cdc7i-2	sing-Cdc7i-3	pJD178	conv-Ctrl_mean	conv-Cdc7i_mean	control-mock_mean	MRE11-dep_mean	sing-Ctrl_mean	sing-Cdc7i_mean	pJD178_mean
0-4	0.1586057448476186	0.1685098482402325	0.130657	0.1485884101040119	0.192752	0.14510491716401902	0.0499117	0.10269691016252902	0.0640302	0.0645193	0.22825299877215627	0.16225971488650098	0.29430759295137926	0.3206046711563261	0.2100288789708585	0.2649490658261386	0.0720709	0.1525907697250787	0.16214844136650164	0.0763043	0.0642748	0.2282734355366788	0.26519420531777443	0.0720709
5-9	0.826225	0.8142960929932194	0.8226944072281953	0.46737808996352825	0.5069641560499043	0.5438279938929756	0.5375105582431083	0.5380425075906412	0.26831722413635395	0.3159792876404123	0.6312376035009287	0.561286	0.5461758464803026	0.5229975641209342	0.49109693759362505	0.4659449088666575	0.39168990693447814	0.8210719252355613	0.5060567466354694	0.5377765329168748	0.2921482558883831	0.5795665355261378	0.4933464701937389	0.39168990693447814
10-14	0	0.00201808	0	0	0	0.00126178	0	0	0	0.00165434	0.00157416	0.00331142	0.00184519	0.000895544	0.00154433	0.00228404	0	0.000672694	0.000420594	0	0.000827171	0.00224359	0.00157464	0
15-19	0.00829914	0.00807233	0.0055363	0.00405241	0	0.00504713	0.0115181	0.00893017	0	0.00165434	0.00472248	0.00662285	0.00369038	0.00268663	0.00154433	0.00114202	0.00626704	0.00730259	0.00303318	0.010224124746006615	0.000827171	0.0050119	0.00179099	0.00626704
20-24	0.9322698141915257	0.834477	0.8138363247815928	0.44711603404025396	0.5069641560499043	0.4744299900319231	0.5144743914612608	0.471066	0.21953227429338049	0.3474117822224428	0.4848408525643044	0.41723926685100254	0.41609004520712245	0.4710560252185127	0.4432227078282087	0.4294002101320177	0.4167580609782847	0.8601943507049562	0.4761700600406938	0.49277032664686543	0.2834720282579116	0.4393900548741431	0.44789298105957975	0.4167580609782847
25-29	0.000922126	0.00100904	0.00110726	0	0	0	0	0	0.00304906	0	0	0	0.000922594	0	0	0	0	0.00101281	0	0	0.00152453	0.000307531	0	0
30-34	0	0	0	0	0	0	0	0	0	0	0	0	0	0	0	0.00114202	0	0	0	0	0	0	0.000380674	0
35-39	0	0	0	0	0	0	0	0	0	0	0	0	0	0.000895544	0	0	0	0	0	0	0	0	0.000298515	0
40-44	0	0	0	0	0	0.00126178	0	0	0	0	0.00157416	0	0	0.000895544	0	0	0	0	0.000420594	0	0	0.00052472	0.000298515	0
45-49	0.00276638	0	0	0.0013508	0.00132022	0	0	0.00223254	0	0	0	0	0.000922594	0	0	0.00342607	0	0.000922126	0.000890341	0.00111627	0	0.000307531	0.00114202	0
50-54	0	0	0	0	0	0	0	0	0	0	0	0	0	0	0	0	0	0	0	0	0	0	0	0
55-59	0	0	0	0	0	0	0	0	0	0	0	0	0	0.00179109	0	0	0	0	0	0	0	0	0.000597029	0
60-64	0	0	0	0	0	0	0	0	0	0	0	0	0	0	0	0	0	0	0	0	0	0	0	0
65-69	0	0	0.00110726	0	0	0	0	0	0	0	0	0	0	0	0	0.00114202	0	0.000369087	0	0	0	0	0.000380674	0
70-74	0.000922126	0	0	0	0	0	0	0	0	0	0	0	0.000922594	0	0	0	0	0.000307375	0	0	0	0.000307531	0	0

## Sheet: 10B
ins_size_bp	conv-Ctrl-4	conv-Ctrl-5	conv-Ctrl-6	conv-Cdc7i-4	conv-Cdc7i-5	conv-Cdc7i-6	control-mock	control-mock-2	MRE11-dep	MRE11-dep-2	sing-Ctrl-1	sing-Ctrl-2	sing-Ctrl-3	sing-Cdc7i-1	sing-Cdc7i-2	sing-Cdc7i-3	pJD178	conv-Ctrl_mean	conv-Cdc7i_mean	control-mock_mean	MRE11-dep_mean	sing-Ctrl_mean	sing-Cdc7i_mean	pJD178_mean
2	0.14200746922403062	0.15741039715854052	0.11626233211165612	0.12967715790895584	0.17558914779853457	0.13501066205695683	0.0499117	0.0959993	0.0640302	0.0645193	0.20464061958882976	0.14404688974617944	0.27493311191069286	0.29015618283421696	0.16833196917517335	0.23754054177515874	0.0689374	0.13856006616474245	0.14675898925481576	0.0729555	0.0642748	0.207874	0.23200956459484967	0.0689374
3	0.00829914	0.00302712	0.00332178	0.0162096	0.011881972407419632	0.00757069	0	0.00223254	0	0	0.022038220571104744	0.013245691011142938	0.017529292370144847	0.0277619	0.032430929841088446	0.027408524050979852	0.00313352	0.00488268	0.011887436158778584	0.00111627	0	0.017604401317464175	0.029200436963879476	0.00313352
4	0.00829914	0.00807233	0.011072603058252964	0.00270161	0.00528088	0.00252356	0	0.00446508	0	0	0.00157416	0.00496713	0.00184519	0.00268663	0.00926598	0	0	0.00914802	0.00350202	0.00223254	0	0.00279549	0.0039842	0
5	0.000922126	0.00100904	0.00110726	0	0	0.00252356	0	0.00223254	0	0	0.00157416	0	0	0	0	0	0.00313352	0.00101281	0.000841188	0.00111627	0	0.00052472	0	0.00313352
6	0.00645488	0.00302712	0.00332178	0.00270161	0.00132022	0.00126178	0.00383936	0.00446508	0	0.00165434	0.00314832	0	0.00276778	0.00447772	0	0.00342607	0	0.00426793	0.0017612	0.00415222	0.000827171	0.00197203	0.00263459	0
7	0.24528562865968923	0.25528737487891506	0.24691904819904112	0.144536	0.15182520298369528	0.1615080817129951	0.15357444521231667	0.15181282371852117	0.0701284	0.0926431	0.18889903346661208	0.16888256039207244	0.16237660300765755	0.15761570425562402	0.14671134928111437	0.13590059841944177	0.125341	0.24916401724588177	0.15262309453868247	0.15269363446541892	0.0813858	0.173386	0.14674255065206007	0.125341
8	0.5735626354373184	0.554973	0.571346	0.3201404835877347	0.35381873390982904	0.37853456651483225	0.38009675190048375	0.3795320592963029	0.19818885873707964	0.22168180389432066	0.43761609419765135	0.3924035962051095	0.3810314604668327	0.3609041409944118	0.3443855883125106	0.32661824494084324	0.2632156174599693	0.5666271691092565	0.35083126133746534	0.3798144055983933	0.20993533131570014	0.4036837169565312	0.34396932474925523	0.2632156174599693
9	0	0	0	0	0	0	0	0	0	0	0	0	0	0	0	0	0	0	0	0	0	0	0	0
10	0	0	0	0	0	0	0	0	0	0	0.00157416	0.00331142	0.000922594	0	0.00154433	0.00114202	0	0	0	0	0	0.00193606	0.000895451	0
11	0	0.00100904	0	0	0	0	0	0	0	0	0	0	0	0	0	0	0	0.000336347	0	0	0	0	0	0
12	0	0.00100904	0	0	0	0	0	0	0	0	0	0	0.000922594	0	0	0	0	0.000336347	0	0	0	0.000307531	0	0
13	0	0	0	0	0	0.00126178	0	0	0	0	0	0	0	0	0	0	0	0	0.000420594	0	0	0	0	0
14	0	0	0	0	0	0	0	0	0	0.00165434	0	0	0	0.000895544	0	0.00114202	0	0	0	0	0.000827171	0	0.000679189	0
15	0	0	0.00110726	0	0	0	0	0	0	0	0	0.00165571	0.000922594	0	0	0	0	0.000369087	0	0	0	0.000859435	0	0
16	0	0.00100904	0	0	0	0	0	0	0	0	0	0	0	0	0	0	0	0.000336347	0	0	0	0	0	0
17	0.00829914	0.00706329	0.00442904	0.00405241	0	0.00504713	0.0115181	0.00893017	0	0.00165434	0.00472248	0.00496713	0.00276778	0.00179109	0.00154433	0.00114202	0.00626704	0.00659716	0.00303318	0.010224124746006615	0.000827171	0.00415246	0.00149248	0.00626704
18	0	0	0	0	0	0	0	0	0	0	0	0	0	0	0	0	0	0	0	0	0	0	0	0
19	0	0	0	0	0	0	0	0	0	0	0	0	0	0.000895544	0	0	0	0	0	0	0	0	0.000298515	0
20	0	0.00100904	0	0	0	0	0	0	0	0.00165434	0	0	0	0	0	0	0	0.000336347	0	0	0.000827171	0	0	0

## Sheet: 10C
ref_position	conv-Ctrl-4	conv-Ctrl-5	conv-Ctrl-6	conv-Cdc7i-4	conv-Cdc7i-5	conv-Cdc7i-6	control-mock	control-mock-2	MRE11-dep	MRE11-dep-2	sing-Ctrl-1	sing-Ctrl-2	sing-Ctrl-3	sing-Cdc7i-1	sing-Cdc7i-2	sing-Cdc7i-3	pJD178	conv-Ctrl_mean	conv-Cdc7i_mean	control-mock_mean	MRE11-dep_mean	sing-Ctrl_mean	sing-Cdc7i_mean	pJD178_mean
191	0	0	0	0	0	0	0	0	0	0	0	0	0	0	0	0	0	0	0	0	0	0	0	0
192	0	0	0	0	0	0	0	0	0	0	0	0	0	0	0	0	0	0	0	0	0	0	0	0
193	0.2867813177186592	0.277486	0.2856731589029265	0.1593948399297582	0.17690936695491452	0.18926728325741612	0.18812869538508792	0.18976602964815145	0.10061895905113273	0.11084090194716033	0.21880804709882568	0.19537394241435835	0.1891318387305102	0.18000429861011605	0.17142062916003892	0.16330912247042162	0.13160780872998465	0.28331358455462824	0.17519049671402961	0.1889473625166197	0.10572993049914653	0.20110460941456476	0.17157801674685888	0.13160780872998465
194	0	0	0	0	0	0	0	0	0	0	0	0	0	0	0	0	0	0	0	0	0	0	0	0
195	0.2867813177186592	0.277486	0.2845658985971012	0.1593948399297582	0.17690936695491452	0.18926728325741612	0.19196805651539584	0.18976602964815145	0.0975699	0.11084090194716033	0.21880804709882568	0.19702965379075119	0.19097702740105174	0.18089984238429574	0.1729649591524717	0.16330912247042162	0.13160780872998465	0.2829444977860198	0.17519049671402961	0.19086704308177366	0.1042054008165536	0.20227157609687618	0.17239130800239635	0.13160780872998465
196	0	0	0	0	0	0	0	0	0	0	0	0	0	0	0	0	0	0	0	0	0	0	0	0
197	0.000922126	0.00201808	0	0	0.00264044	0.00126178	0.00383936	0.00223254	0	0	0	0	0	0.000895544	0	0	0	0.000980069	0.00130074	0.00303595	0	0	0.000298515	0
198	0.2406749965420259	0.2522602518566354	0.24359726728156525	0.144536	0.1478645455145554	0.15772273604784676	0.14589572295170083	0.1495802821932488	0.0670793	0.0909888	0.18889903346661208	0.16557113763928671	0.1596088200018452	0.15403352915890528	0.14362268929624883	0.1324745329130693	0.125341	0.24551083856007552	0.15004109349391972	0.14773800257247482	0.0790341	0.17135966370258135	0.14337691712274114	0.125341
199	0.000922126	0.00100904	0.00332178	0	0.00132022	0	0.00383936	0	0.00304906	0	0	0	0.000922594	0.000895544	0	0	0	0.00175098	0.000440073	0.00191968	0.00152453	0.000307531	0.000298515	0
200	0.00184425	0	0	0	0	0.00252356	0	0	0	0	0	0.00165571	0.00184519	0.00179109	0.00308866	0.00342607	0	0.000614751	0.000841188	0	0	0.00116697	0.0027686	0
201	0	0	0	0	0	0	0	0	0	0	0	0	0	0	0	0	0	0	0	0	0	0	0	0

## Sheet: 10D
		pJD Ctrl
	del_tetO	8.66731
	Ins_tetO	0.886786
	del_nt	0.62357
	ins_nt	0.225613
	subs	12.2207

## Sheet: 10F
size_bin_bp	conv-Ctrl-4	conv-Ctrl-5	conv-Ctrl-6	conv-Cdc7i-4	conv-Cdc7i-5	conv-Cdc7i-6	control-mock	control-mock-2	MRE11-dep	MRE11-dep-2	sing-Ctrl-1	sing-Ctrl-2	sing-Ctrl-3	sing-Cdc7i-1	sing-Cdc7i-2	sing-Cdc7i-3	pJD178	conv-Ctrl_mean	conv-Cdc7i_mean	control-mock_mean	MRE11-dep_mean	sing-Ctrl_mean	sing-Cdc7i_mean	pJD178_mean
0-4	0.1586057448476186	0.1685098482402325	0.130657	0.1485884101040119	0.192752	0.14510491716401902	0.0499117	0.10269691016252902	0.0640302	0.0645193	0.22825299877215627	0.16225971488650098	0.29430759295137926	0.3206046711563261	0.2100288789708585	0.2649490658261386	0.0720709	0.1525907697250787	0.16214844136650164	0.0763043	0.0642748	0.2282734355366788	0.26519420531777443	0.0720709
5-9	0.826225	0.8142960929932194	0.8226944072281953	0.46737808996352825	0.5069641560499043	0.5438279938929756	0.5375105582431083	0.5380425075906412	0.26831722413635395	0.3159792876404123	0.6312376035009287	0.561286	0.5461758464803026	0.5229975641209342	0.49109693759362505	0.4659449088666575	0.39168990693447814	0.8210719252355613	0.5060567466354694	0.5377765329168748	0.2921482558883831	0.5795665355261378	0.4933464701937389	0.39168990693447814
10-14	0	0.00201808	0	0	0	0.00126178	0	0	0	0.00165434	0.00157416	0.00331142	0.00184519	0.000895544	0.00154433	0.00228404	0	0.000672694	0.000420594	0	0.000827171	0.00224359	0.00157464	0
15-19	0.00829914	0.00807233	0.0055363	0.00405241	0	0.00504713	0.0115181	0.00893017	0	0.00165434	0.00472248	0.00662285	0.00369038	0.00268663	0.00154433	0.00114202	0.00626704	0.00730259	0.00303318	0.010224124746006615	0.000827171	0.0050119	0.00179099	0.00626704
20-24	0.9322698141915257	0.834477	0.8138363247815928	0.44711603404025396	0.5069641560499043	0.4744299900319231	0.5144743914612608	0.471066	0.21953227429338049	0.3474117822224428	0.4848408525643044	0.41723926685100254	0.41609004520712245	0.4710560252185127	0.4432227078282087	0.4294002101320177	0.4167580609782847	0.8601943507049562	0.4761700600406938	0.49277032664686543	0.2834720282579116	0.4393900548741431	0.44789298105957975	0.4167580609782847
25-29	0.000922126	0.00100904	0.00110726	0	0	0	0	0	0.00304906	0	0	0	0.000922594	0	0	0	0	0.00101281	0	0	0.00152453	0.000307531	0	0
30-34	0	0	0	0	0	0	0	0	0	0	0	0	0	0	0	0.00114202	0	0	0	0	0	0	0.000380674	0
35-39	0	0	0	0	0	0	0	0	0	0	0	0	0	0.000895544	0	0	0	0	0	0	0	0	0.000298515	0
40-44	0	0	0	0	0	0.00126178	0	0	0	0	0.00157416	0	0	0.000895544	0	0	0	0	0.000420594	0	0	0.00052472	0.000298515	0
45-49	0.00276638	0	0	0.0013508	0.00132022	0	0	0.00223254	0	0	0	0	0.000922594	0	0	0.00342607	0	0.000922126	0.000890341	0.00111627	0	0.000307531	0.00114202	0
50-54	0	0	0	0	0	0	0	0	0	0	0	0	0	0	0	0	0	0	0	0	0	0	0	0
55-59	0	0	0	0	0	0	0	0	0	0	0	0	0	0.00179109	0	0	0	0	0	0	0	0	0.000597029	0
60-64	0	0	0	0	0	0	0	0	0	0	0	0	0	0	0	0	0	0	0	0	0	0	0	0
65-69	0	0	0.00110726	0	0	0	0	0	0	0	0	0	0	0	0	0.00114202	0	0.000369087	0	0	0	0	0.000380674	0
70-74	0.000922126	0	0	0	0	0	0	0	0	0	0	0	0.000922594	0	0	0	0	0.000307375	0	0	0	0.000307531	0	0

## Sheet: 10G
ins_size_bp	conv-Ctrl-4	conv-Ctrl-5	conv-Ctrl-6	conv-Cdc7i-4	conv-Cdc7i-5	conv-Cdc7i-6	control-mock	control-mock-2	MRE11-dep	MRE11-dep-2	sing-Ctrl-1	sing-Ctrl-2	sing-Ctrl-3	sing-Cdc7i-1	sing-Cdc7i-2	sing-Cdc7i-3	pJD178	conv-Ctrl_mean	conv-Cdc7i_mean	control-mock_mean	MRE11-dep_mean	sing-Ctrl_mean	sing-Cdc7i_mean	pJD178_mean
2	0.14200746922403062	0.15741039715854052	0.11626233211165612	0.12967715790895584	0.17558914779853457	0.13501066205695683	0.0499117	0.0959993	0.0640302	0.0645193	0.20464061958882976	0.14404688974617944	0.27493311191069286	0.29015618283421696	0.16833196917517335	0.23754054177515874	0.0689374	0.13856006616474245	0.14675898925481576	0.0729555	0.0642748	0.207874	0.23200956459484967	0.0689374
3	0.00829914	0.00302712	0.00332178	0.0162096	0.011881972407419632	0.00757069	0	0.00223254	0	0	0.022038220571104744	0.013245691011142938	0.017529292370144847	0.0277619	0.032430929841088446	0.027408524050979852	0.00313352	0.00488268	0.011887436158778584	0.00111627	0	0.017604401317464175	0.029200436963879476	0.00313352
4	0.00829914	0.00807233	0.011072603058252964	0.00270161	0.00528088	0.00252356	0	0.00446508	0	0	0.00157416	0.00496713	0.00184519	0.00268663	0.00926598	0	0	0.00914802	0.00350202	0.00223254	0	0.00279549	0.0039842	0
5	0.000922126	0.00100904	0.00110726	0	0	0.00252356	0	0.00223254	0	0	0.00157416	0	0	0	0	0	0.00313352	0.00101281	0.000841188	0.00111627	0	0.00052472	0	0.00313352
6	0.00645488	0.00302712	0.00332178	0.00270161	0.00132022	0.00126178	0.00383936	0.00446508	0	0.00165434	0.00314832	0	0.00276778	0.00447772	0	0.00342607	0	0.00426793	0.0017612	0.00415222	0.000827171	0.00197203	0.00263459	0
7	0.24528562865968923	0.25528737487891506	0.24691904819904112	0.144536	0.15182520298369528	0.1615080817129951	0.15357444521231667	0.15181282371852117	0.0701284	0.0926431	0.18889903346661208	0.16888256039207244	0.16237660300765755	0.15761570425562402	0.14671134928111437	0.13590059841944177	0.125341	0.24916401724588177	0.15262309453868247	0.15269363446541892	0.0813858	0.173386	0.14674255065206007	0.125341
8	0.5735626354373184	0.554973	0.571346	0.3201404835877347	0.35381873390982904	0.37853456651483225	0.38009675190048375	0.3795320592963029	0.19818885873707964	0.22168180389432066	0.43761609419765135	0.3924035962051095	0.3810314604668327	0.3609041409944118	0.3443855883125106	0.32661824494084324	0.2632156174599693	0.5666271691092565	0.35083126133746534	0.3798144055983933	0.20993533131570014	0.4036837169565312	0.34396932474925523	0.2632156174599693
9	0	0	0	0	0	0	0	0	0	0	0	0	0	0	0	0	0	0	0	0	0	0	0	0
10	0	0	0	0	0	0	0	0	0	0	0.00157416	0.00331142	0.000922594	0	0.00154433	0.00114202	0	0	0	0	0	0.00193606	0.000895451	0
11	0	0.00100904	0	0	0	0	0	0	0	0	0	0	0	0	0	0	0	0.000336347	0	0	0	0	0	0
12	0	0.00100904	0	0	0	0	0	0	0	0	0	0	0.000922594	0	0	0	0	0.000336347	0	0	0	0.000307531	0	0
13	0	0	0	0	0	0.00126178	0	0	0	0	0	0	0	0	0	0	0	0	0.000420594	0	0	0	0	0
14	0	0	0	0	0	0	0	0	0	0.00165434	0	0	0	0.000895544	0	0.00114202	0	0	0	0	0.000827171	0	0.000679189	0
15	0	0	0.00110726	0	0	0	0	0	0	0	0	0.00165571	0.000922594	0	0	0	0	0.000369087	0	0	0	0.000859435	0	0
16	0	0.00100904	0	0	0	0	0	0	0	0	0	0	0	0	0	0	0	0.000336347	0	0	0	0	0	0
17	0.00829914	0.00706329	0.00442904	0.00405241	0	0.00504713	0.0115181	0.00893017	0	0.00165434	0.00472248	0.00496713	0.00276778	0.00179109	0.00154433	0.00114202	0.00626704	0.00659716	0.00303318	0.010224124746006615	0.000827171	0.00415246	0.00149248	0.00626704
18	0	0	0	0	0	0	0	0	0	0	0	0	0	0	0	0	0	0	0	0	0	0	0	0
19	0	0	0	0	0	0	0	0	0	0	0	0	0	0.000895544	0	0	0	0	0	0	0	0	0.000298515	0
20	0	0.00100904	0	0	0	0	0	0	0	0.00165434	0	0	0	0	0	0	0	0.000336347	0	0	0.000827171	0	0	0

## Sheet: 10H
ref_position	conv-Ctrl-4	conv-Ctrl-5	conv-Ctrl-6	conv-Cdc7i-4	conv-Cdc7i-5	conv-Cdc7i-6	control-mock	control-mock-2	MRE11-dep	MRE11-dep-2	sing-Ctrl-1	sing-Ctrl-2	sing-Ctrl-3	sing-Cdc7i-1	sing-Cdc7i-2	sing-Cdc7i-3	pJD178	conv-Ctrl_mean	conv-Cdc7i_mean	control-mock_mean	MRE11-dep_mean	sing-Ctrl_mean	sing-Cdc7i_mean	pJD178_mean
191	0	0	0	0	0	0	0	0	0	0	0	0	0	0	0	0	0	0	0	0	0	0	0	0
192	0	0	0	0	0	0	0	0	0	0	0	0	0	0	0	0	0	0	0	0	0	0	0	0
193	0.2867813177186592	0.277486	0.2856731589029265	0.1593948399297582	0.17690936695491452	0.18926728325741612	0.18812869538508792	0.18976602964815145	0.10061895905113273	0.11084090194716033	0.21880804709882568	0.19537394241435835	0.1891318387305102	0.18000429861011605	0.17142062916003892	0.16330912247042162	0.13160780872998465	0.28331358455462824	0.17519049671402961	0.1889473625166197	0.10572993049914653	0.20110460941456476	0.17157801674685888	0.13160780872998465
194	0	0	0	0	0	0	0	0	0	0	0	0	0	0	0	0	0	0	0	0	0	0	0	0
195	0.2867813177186592	0.277486	0.2845658985971012	0.1593948399297582	0.17690936695491452	0.18926728325741612	0.19196805651539584	0.18976602964815145	0.0975699	0.11084090194716033	0.21880804709882568	0.19702965379075119	0.19097702740105174	0.18089984238429574	0.1729649591524717	0.16330912247042162	0.13160780872998465	0.2829444977860198	0.17519049671402961	0.19086704308177366	0.1042054008165536	0.20227157609687618	0.17239130800239635	0.13160780872998465
196	0	0	0	0	0	0	0	0	0	0	0	0	0	0	0	0	0	0	0	0	0	0	0	0
197	0.000922126	0.00201808	0	0	0.00264044	0.00126178	0.00383936	0.00223254	0	0	0	0	0	0.000895544	0	0	0	0.000980069	0.00130074	0.00303595	0	0	0.000298515	0
198	0.2406749965420259	0.2522602518566354	0.24359726728156525	0.144536	0.1478645455145554	0.15772273604784676	0.14589572295170083	0.1495802821932488	0.0670793	0.0909888	0.18889903346661208	0.16557113763928671	0.1596088200018452	0.15403352915890528	0.14362268929624883	0.1324745329130693	0.125341	0.24551083856007552	0.15004109349391972	0.14773800257247482	0.0790341	0.17135966370258135	0.14337691712274114	0.125341
199	0.000922126	0.00100904	0.00332178	0	0.00132022	0	0.00383936	0	0.00304906	0	0	0	0.000922594	0.000895544	0	0	0	0.00175098	0.000440073	0.00191968	0.00152453	0.000307531	0.000298515	0
200	0.00184425	0	0	0	0	0.00252356	0	0	0	0	0	0.00165571	0.00184519	0.00179109	0.00308866	0.00342607	0	0.000614751	0.000841188	0	0	0.00116697	0.0027686	0
201	0	0	0	0	0	0	0	0	0	0	0	0	0	0	0	0	0	0	0	0	0	0	0	0

## Sheet: 10I
size_bin_bp	conv-Ctrl-4	conv-Ctrl-5	conv-Ctrl-6	conv-Cdc7i-4	conv-Cdc7i-5	conv-Cdc7i-6	control-mock	control-mock-2	MRE11-dep	MRE11-dep-2	sing-Ctrl-1	sing-Ctrl-2	sing-Ctrl-3	sing-Cdc7i-1	sing-Cdc7i-2	sing-Cdc7i-3	pJD178	conv-Ctrl_mean	conv-Cdc7i_mean	control-mock_mean	MRE11-dep_mean	sing-Ctrl_mean	sing-Cdc7i_mean	pJD178_mean
0-4	0.1586057448476186	0.1685098482402325	0.130657	0.1485884101040119	0.192752	0.14510491716401902	0.0499117	0.10269691016252902	0.0640302	0.0645193	0.22825299877215627	0.16225971488650098	0.29430759295137926	0.3206046711563261	0.2100288789708585	0.2649490658261386	0.0720709	0.1525907697250787	0.16214844136650164	0.0763043	0.0642748	0.2282734355366788	0.26519420531777443	0.0720709
5-9	0.826225	0.8142960929932194	0.8226944072281953	0.46737808996352825	0.5069641560499043	0.5438279938929756	0.5375105582431083	0.5380425075906412	0.26831722413635395	0.3159792876404123	0.6312376035009287	0.561286	0.5461758464803026	0.5229975641209342	0.49109693759362505	0.4659449088666575	0.39168990693447814	0.8210719252355613	0.5060567466354694	0.5377765329168748	0.2921482558883831	0.5795665355261378	0.4933464701937389	0.39168990693447814
10-14	0	0.00201808	0	0	0	0.00126178	0	0	0	0.00165434	0.00157416	0.00331142	0.00184519	0.000895544	0.00154433	0.00228404	0	0.000672694	0.000420594	0	0.000827171	0.00224359	0.00157464	0
15-19	0.00829914	0.00807233	0.0055363	0.00405241	0	0.00504713	0.0115181	0.00893017	0	0.00165434	0.00472248	0.00662285	0.00369038	0.00268663	0.00154433	0.00114202	0.00626704	0.00730259	0.00303318	0.010224124746006615	0.000827171	0.0050119	0.00179099	0.00626704
20-24	0.9322698141915257	0.834477	0.8138363247815928	0.44711603404025396	0.5069641560499043	0.4744299900319231	0.5144743914612608	0.471066	0.21953227429338049	0.3474117822224428	0.4848408525643044	0.41723926685100254	0.41609004520712245	0.4710560252185127	0.4432227078282087	0.4294002101320177	0.4167580609782847	0.8601943507049562	0.4761700600406938	0.49277032664686543	0.2834720282579116	0.4393900548741431	0.44789298105957975	0.4167580609782847
25-29	0.000922126	0.00100904	0.00110726	0	0	0	0	0	0.00304906	0	0	0	0.000922594	0	0	0	0	0.00101281	0	0	0.00152453	0.000307531	0	0
30-34	0	0	0	0	0	0	0	0	0	0	0	0	0	0	0	0.00114202	0	0	0	0	0	0	0.000380674	0
35-39	0	0	0	0	0	0	0	0	0	0	0	0	0	0.000895544	0	0	0	0	0	0	0	0	0.000298515	0
40-44	0	0	0	0	0	0.00126178	0	0	0	0	0.00157416	0	0	0.000895544	0	0	0	0	0.000420594	0	0	0.00052472	0.000298515	0
45-49	0.00276638	0	0	0.0013508	0.00132022	0	0	0.00223254	0	0	0	0	0.000922594	0	0	0.00342607	0	0.000922126	0.000890341	0.00111627	0	0.000307531	0.00114202	0
50-54	0	0	0	0	0	0	0	0	0	0	0	0	0	0	0	0	0	0	0	0	0	0	0	0
55-59	0	0	0	0	0	0	0	0	0	0	0	0	0	0.00179109	0	0	0	0	0	0	0	0	0.000597029	0
60-64	0	0	0	0	0	0	0	0	0	0	0	0	0	0	0	0	0	0	0	0	0	0	0	0
65-69	0	0	0.00110726	0	0	0	0	0	0	0	0	0	0	0	0	0.00114202	0	0.000369087	0	0	0	0	0.000380674	0
70-74	0.000922126	0	0	0	0	0	0	0	0	0	0	0	0.000922594	0	0	0	0	0.000307375	0	0	0	0.000307531	0	0

## Sheet: 10J
ins_size_bp	conv-Ctrl-4	conv-Ctrl-5	conv-Ctrl-6	conv-Cdc7i-4	conv-Cdc7i-5	conv-Cdc7i-6	control-mock	control-mock-2	MRE11-dep	MRE11-dep-2	sing-Ctrl-1	sing-Ctrl-2	sing-Ctrl-3	sing-Cdc7i-1	sing-Cdc7i-2	sing-Cdc7i-3	pJD178	conv-Ctrl_mean	conv-Cdc7i_mean	control-mock_mean	MRE11-dep_mean	sing-Ctrl_mean	sing-Cdc7i_mean	pJD178_mean
2	0.14200746922403062	0.15741039715854052	0.11626233211165612	0.12967715790895584	0.17558914779853457	0.13501066205695683	0.0499117	0.0959993	0.0640302	0.0645193	0.20464061958882976	0.14404688974617944	0.27493311191069286	0.29015618283421696	0.16833196917517335	0.23754054177515874	0.0689374	0.13856006616474245	0.14675898925481576	0.0729555	0.0642748	0.207874	0.23200956459484967	0.0689374
3	0.00829914	0.00302712	0.00332178	0.0162096	0.011881972407419632	0.00757069	0	0.00223254	0	0	0.022038220571104744	0.013245691011142938	0.017529292370144847	0.0277619	0.032430929841088446	0.027408524050979852	0.00313352	0.00488268	0.011887436158778584	0.00111627	0	0.017604401317464175	0.029200436963879476	0.00313352
4	0.00829914	0.00807233	0.011072603058252964	0.00270161	0.00528088	0.00252356	0	0.00446508	0	0	0.00157416	0.00496713	0.00184519	0.00268663	0.00926598	0	0	0.00914802	0.00350202	0.00223254	0	0.00279549	0.0039842	0
5	0.000922126	0.00100904	0.00110726	0	0	0.00252356	0	0.00223254	0	0	0.00157416	0	0	0	0	0	0.00313352	0.00101281	0.000841188	0.00111627	0	0.00052472	0	0.00313352
6	0.00645488	0.00302712	0.00332178	0.00270161	0.00132022	0.00126178	0.00383936	0.00446508	0	0.00165434	0.00314832	0	0.00276778	0.00447772	0	0.00342607	0	0.00426793	0.0017612	0.00415222	0.000827171	0.00197203	0.00263459	0
7	0.24528562865968923	0.25528737487891506	0.24691904819904112	0.144536	0.15182520298369528	0.1615080817129951	0.15357444521231667	0.15181282371852117	0.0701284	0.0926431	0.18889903346661208	0.16888256039207244	0.16237660300765755	0.15761570425562402	0.14671134928111437	0.13590059841944177	0.125341	0.24916401724588177	0.15262309453868247	0.15269363446541892	0.0813858	0.173386	0.14674255065206007	0.125341
8	0.5735626354373184	0.554973	0.571346	0.3201404835877347	0.35381873390982904	0.37853456651483225	0.38009675190048375	0.3795320592963029	0.19818885873707964	0.22168180389432066	0.43761609419765135	0.3924035962051095	0.3810314604668327	0.3609041409944118	0.3443855883125106	0.32661824494084324	0.2632156174599693	0.5666271691092565	0.35083126133746534	0.3798144055983933	0.20993533131570014	0.4036837169565312	0.34396932474925523	0.2632156174599693
9	0	0	0	0	0	0	0	0	0	0	0	0	0	0	0	0	0	0	0	0	0	0	0	0
10	0	0	0	0	0	0	0	0	0	0	0.00157416	0.00331142	0.000922594	0	0.00154433	0.00114202	0	0	0	0	0	0.00193606	0.000895451	0
11	0	0.00100904	0	0	0	0	0	0	0	0	0	0	0	0	0	0	0	0.000336347	0	0	0	0	0	0
12	0	0.00100904	0	0	0	0	0	0	0	0	0	0	0.000922594	0	0	0	0	0.000336347	0	0	0	0.000307531	0	0
13	0	0	0	0	0	0.00126178	0	0	0	0	0	0	0	0	0	0	0	0	0.000420594	0	0	0	0	0
14	0	0	0	0	0	0	0	0	0	0.00165434	0	0	0	0.000895544	0	0.00114202	0	0	0	0	0.000827171	0	0.000679189	0
15	0	0	0.00110726	0	0	0	0	0	0	0	0	0.00165571	0.000922594	0	0	0	0	0.000369087	0	0	0	0.000859435	0	0
16	0	0.00100904	0	0	0	0	0	0	0	0	0	0	0	0	0	0	0	0.000336347	0	0	0	0	0	0
17	0.00829914	0.00706329	0.00442904	0.00405241	0	0.00504713	0.0115181	0.00893017	0	0.00165434	0.00472248	0.00496713	0.00276778	0.00179109	0.00154433	0.00114202	0.00626704	0.00659716	0.00303318	0.010224124746006615	0.000827171	0.00415246	0.00149248	0.00626704
18	0	0	0	0	0	0	0	0	0	0	0	0	0	0	0	0	0	0	0	0	0	0	0	0
19	0	0	0	0	0	0	0	0	0	0	0	0	0	0.000895544	0	0	0	0	0	0	0	0	0.000298515	0
20	0	0.00100904	0	0	0	0	0	0	0	0.00165434	0	0	0	0	0	0	0	0.000336347	0	0	0.000827171	0	0	0

## Sheet: 10K
ref_position	conv-Ctrl-4	conv-Ctrl-5	conv-Ctrl-6	conv-Cdc7i-4	conv-Cdc7i-5	conv-Cdc7i-6	control-mock	control-mock-2	MRE11-dep	MRE11-dep-2	sing-Ctrl-1	sing-Ctrl-2	sing-Ctrl-3	sing-Cdc7i-1	sing-Cdc7i-2	sing-Cdc7i-3	pJD178	conv-Ctrl_mean	conv-Cdc7i_mean	control-mock_mean	MRE11-dep_mean	sing-Ctrl_mean	sing-Cdc7i_mean	pJD178_mean
191	0	0	0	0	0	0	0	0	0	0	0	0	0	0	0	0	0	0	0	0	0	0	0	0
192	0	0	0	0	0	0	0	0	0	0	0	0	0	0	0	0	0	0	0	0	0	0	0	0
193	0.2867813177186592	0.277486	0.2856731589029265	0.1593948399297582	0.17690936695491452	0.18926728325741612	0.18812869538508792	0.18976602964815145	0.10061895905113273	0.11084090194716033	0.21880804709882568	0.19537394241435835	0.1891318387305102	0.18000429861011605	0.17142062916003892	0.16330912247042162	0.13160780872998465	0.28331358455462824	0.17519049671402961	0.1889473625166197	0.10572993049914653	0.20110460941456476	0.17157801674685888	0.13160780872998465
194	0	0	0	0	0	0	0	0	0	0	0	0	0	0	0	0	0	0	0	0	0	0	0	0
195	0.2867813177186592	0.277486	0.2845658985971012	0.1593948399297582	0.17690936695491452	0.18926728325741612	0.19196805651539584	0.18976602964815145	0.0975699	0.11084090194716033	0.21880804709882568	0.19702965379075119	0.19097702740105174	0.18089984238429574	0.1729649591524717	0.16330912247042162	0.13160780872998465	0.2829444977860198	0.17519049671402961	0.19086704308177366	0.1042054008165536	0.20227157609687618	0.17239130800239635	0.13160780872998465
196	0	0	0	0	0	0	0	0	0	0	0	0	0	0	0	0	0	0	0	0	0	0	0	0
197	0.000922126	0.00201808	0	0	0.00264044	0.00126178	0.00383936	0.00223254	0	0	0	0	0	0.000895544	0	0	0	0.000980069	0.00130074	0.00303595	0	0	0.000298515	0
198	0.2406749965420259	0.2522602518566354	0.24359726728156525	0.144536	0.1478645455145554	0.15772273604784676	0.14589572295170083	0.1495802821932488	0.0670793	0.0909888	0.18889903346661208	0.16557113763928671	0.1596088200018452	0.15403352915890528	0.14362268929624883	0.1324745329130693	0.125341	0.24551083856007552	0.15004109349391972	0.14773800257247482	0.0790341	0.17135966370258135	0.14337691712274114	0.125341
199	0.000922126	0.00100904	0.00332178	0	0.00132022	0	0.00383936	0	0.00304906	0	0	0	0.000922594	0.000895544	0	0	0	0.00175098	0.000440073	0.00191968	0.00152453	0.000307531	0.000298515	0
200	0.00184425	0	0	0	0	0.00252356	0	0	0	0	0	0.00165571	0.00184519	0.00179109	0.00308866	0.00342607	0	0.000614751	0.000841188	0	0	0.00116697	0.0027686	0
201	0	0	0	0	0	0	0	0	0	0	0	0	0	0	0	0	0	0	0	0	0	0	0	0
